# Supplementary material for: Suspension height tune-up with constant stiffness properties through motor-driving double-gas-chamber hydro-pneumatic strut: Experimental study and modeling
Source: PLoS One. 2024 Nov 26;19(11):e0314529. doi: 10.1371/journal.pone.0314529 (PMC11594510; doi:10.1371/journal.pone.0314529)
Supplement: S1 Dataset — (XLSX) [file pone.0314529.s001.xlsx]

## Sheet: Figure. 5
Figure.5(a)	Amplitude-x(10mm)	Output force(10mm)		Amplitude-x(20mm)	Output force(20mm)		Amplitude-x(30mm)	Output force(30mm)		Figure.5(b)	Amplitude-x(0.5Hz)	Output force(0.5Hz)		Amplitude-x(1.0Hz)	Output force(1.0Hz)		Amplitude-x(2.0Hz)	Output force(2.0Hz)
	0.011802	1502.38		0.030404	1640.19		0.00141	1817.98			-0.083064	1592.04		0.00141	1817.98		0.111526	2890.86
	0.052322	1503.26		0.112834	1641.95		0.113656	1818.29			-0.027326	1592.16		0.113656	1818.29		0.334767	2892.91
	0.093096	1504.18		0.195248	1643.71		0.22591	1818.59			0.028271	1592.26		0.22591	1818.59		0.558063	2895.02
	0.13408	1505.14		0.277681	1645.46		0.33814	1818.88			0.083716	1592.32		0.33814	1818.88		0.781854	2897.29
	0.175242	1506.14		0.36014	1647.21		0.450333	1819.16			0.13898	1592.34		0.450333	1819.16		1.00638	2899.77
	0.216574	1507.16		0.442582	1648.95		0.562524	1819.44			0.194046	1592.33		0.562524	1819.44		1.23175	2902.47
	0.258077	1508.22		0.524961	1650.68		0.674751	1819.72			0.248925	1592.28		0.674751	1819.72		1.45808	2905.43
	0.299729	1509.3		0.607242	1652.38		0.787008	1820			0.303643	1592.19		0.787008	1820		1.68553	2908.66
	0.341487	1510.4		0.689386	1654.05		0.899249	1820.28			0.358219	1592.07		0.899249	1820.28		1.91442	2912.24
	0.383338	1511.52		0.771383	1655.69		1.01141	1820.55			0.412658	1591.91		1.01141	1820.55		2.14503	2916.22
	0.425276	1512.65		0.853264	1657.3		1.12348	1820.79			0.466981	1591.72		1.12348	1820.79		2.37725	2920.58
	0.46729	1513.79		0.93506	1658.88		1.23547	1821.01			0.521229	1591.5		1.23547	1821.01		2.61083	2925.28
	0.509384	1514.95		1.01679	1660.45		1.34743	1821.22			0.575434	1591.27		1.34743	1821.22		2.8458	2930.3
	0.551577	1516.12		1.09846	1662.01		1.45935	1821.42			0.629628	1591.02		1.45935	1821.42		3.08229	2935.68
	0.593908	1517.32		1.18007	1663.55		1.57123	1821.62			0.683848	1590.77		1.57123	1821.62		3.32016	2941.37
	0.63642	1518.55		1.26161	1665.07		1.68309	1821.8			0.738108	1590.52		1.68309	1821.8		3.55883	2947.28
	0.679107	1519.82		1.34304	1666.57		1.79494	1821.98			0.792415	1590.27		1.79494	1821.98		3.79765	2953.27
	0.721924	1521.12		1.42439	1668.04		1.9068	1822.16			0.846785	1590.02		1.9068	1822.16		4.03612	2959.24
	0.764838	1522.44		1.50565	1669.51		2.0187	1822.34			0.90123	1589.78		2.0187	1822.34		4.2739	2965.1
	0.807837	1523.78		1.58686	1670.95		2.13068	1822.53			0.955757	1589.55		2.13068	1822.53		4.51095	2970.87
	0.850902	1525.14		1.66799	1672.38		2.24276	1822.75			1.01037	1589.32		2.24276	1822.75		4.74763	2976.59
	0.894012	1526.51		1.749	1673.78		2.35493	1822.97			1.06509	1589.12		2.35493	1822.97		4.98413	2982.32
	0.937167	1527.9		1.82982	1675.15		2.46717	1823.22			1.11994	1588.94		2.46717	1823.22		5.21995	2987.93
	0.98039	1529.3		1.91037	1676.45		2.57949	1823.48			1.17492	1588.78		2.57949	1823.48		5.45442	2993.3
	1.02371	1530.72		1.99061	1677.7		2.6919	1823.76			1.22999	1588.63		2.6919	1823.76		5.68708	2998.33
	1.06719	1532.19		2.0705	1678.87		2.80444	1824.07			1.28515	1588.5		2.80444	1824.07		5.91775	3002.99
	1.11086	1533.69		2.15003	1679.98		2.91712	1824.42			1.3404	1588.39		2.91712	1824.42		6.14631	3007.24
	1.15477	1535.25		2.22922	1681.01		3.02991	1824.8			1.39576	1588.3		3.02991	1824.8		6.37234	3011.01
	1.19894	1536.87		2.30802	1681.97		3.14277	1825.19			1.45122	1588.22		3.14277	1825.19		6.59553	3014.24
	1.24337	1538.55		2.38641	1682.84		3.25564	1825.59			1.50683	1588.18		3.25564	1825.59		6.81603	3016.99
	1.28803	1540.28		2.46434	1683.63		3.36847	1825.99			1.56261	1588.17		3.36847	1825.99		7.03409	3019.3
	1.33289	1542.07		2.54175	1684.31		3.48127	1826.39			1.61856	1588.2		3.48127	1826.39		7.24981	3021.21
	1.37789	1543.88		2.61858	1684.87		3.59409	1826.81			1.67464	1588.26		3.59409	1826.81		7.46353	3022.78
	1.42297	1545.73		2.6948	1685.32		3.70698	1827.25			1.73079	1588.33		3.70698	1827.25		7.6757	3024.09
	1.46809	1547.59		2.77045	1685.65		3.81994	1827.71			1.78698	1588.41		3.81994	1827.71		7.88653	3025.18
	1.51319	1549.45		2.84556	1685.87		3.93294	1828.19			1.84318	1588.5		3.93294	1828.19		8.09602	3026.05
	1.55825	1551.32		2.92017	1686		4.04595	1828.68			1.89937	1588.6		4.04595	1828.68		8.30407	3026.7
	1.60326	1553.18		2.9943	1686.04		4.15898	1829.18			1.95554	1588.7		4.15898	1829.18		8.51053	3027.09
	1.64822	1555.05		3.06792	1685.98		4.27201	1829.69			2.01173	1588.81		4.27201	1829.69		8.71549	3027.24
	1.69314	1556.92		3.14105	1685.82		4.38504	1830.2			2.06799	1588.94		4.38504	1830.2		8.91928	3027.21
	1.73798	1558.77		3.21372	1685.58		4.49806	1830.72			2.12427	1589.08		4.49806	1830.72		9.12219	3027.05
	1.78275	1560.62		3.286	1685.26		4.61102	1831.23			2.18053	1589.23		4.61102	1831.23		9.32459	3026.81
	1.82737	1562.45		3.35795	1684.88		4.72393	1831.74			2.23672	1589.37		4.72393	1831.74		9.52702	3026.62
	1.87173	1564.22		3.42964	1684.45		4.8368	1832.25			2.29283	1589.5		4.8368	1832.25		9.73006	3026.58
	1.91572	1565.93		3.50107	1683.98		4.94963	1832.76			2.34883	1589.62		4.94963	1832.76		9.93418	3026.8
	1.95923	1567.54		3.57227	1683.47		5.06241	1833.27			2.40473	1589.72		5.06241	1833.27		10.1398	3027.38
	2.0022	1569.04		3.64324	1682.93		5.17517	1833.78			2.46049	1589.8		5.17517	1833.78		10.347	3028.36
	2.04459	1570.42		3.71405	1682.37		5.28792	1834.3			2.51613	1589.87		5.28792	1834.3		10.5557	3029.71
	2.08636	1571.69		3.78472	1681.8		5.4007	1834.83			2.57169	1589.93		5.4007	1834.83		10.7656	3031.39
	2.12751	1572.83		3.85532	1681.22		5.5135	1835.38			2.62722	1589.99		5.5135	1835.38		10.9765	3033.36
	2.16804	1573.85		3.92585	1680.66		5.62624	1835.93			2.68275	1590.06		5.62624	1835.93		11.1881	3035.55
	2.20795	1574.76		3.99632	1680.1		5.73884	1836.46			2.73827	1590.13		5.73884	1836.46		11.4	3037.89
	2.24727	1575.54		4.06669	1679.53		5.85135	1836.97			2.7938	1590.21		5.85135	1836.97		11.612	3040.36
	2.28599	1576.21		4.13692	1678.96		5.96379	1837.49			2.84936	1590.3		5.96379	1837.49		11.8244	3042.97
	2.32416	1576.77		4.207	1678.38		6.07618	1838			2.90494	1590.41		6.07618	1838		12.0373	3045.78
	2.36183	1577.23		4.27692	1677.79		6.1885	1838.51			2.96059	1590.53		6.1885	1838.51		12.2508	3048.82
	2.39903	1577.61		4.34666	1677.17		6.30077	1839.02			3.01632	1590.67		6.30077	1839.02		12.4651	3052.09
	2.43583	1577.9		4.41622	1676.54		6.41298	1839.53			3.07216	1590.83		6.41298	1839.53		12.6799	3055.59
	2.47228	1578.12		4.48559	1675.9		6.52512	1840.04			3.12818	1591.04		6.52512	1840.04		12.8953	3059.28
	2.50841	1578.29		4.55479	1675.24		6.63716	1840.55			3.18444	1591.3		6.63716	1840.55		13.1106	3063.07
	2.54424	1578.4		4.62384	1674.57		6.7491	1841.06			3.24105	1591.63		6.7491	1841.06		13.3258	3066.91
	2.57978	1578.45		4.6928	1673.91		6.86097	1841.57			3.29806	1592.04		6.86097	1841.57		13.5411	3070.84
	2.61503	1578.44		4.76171	1673.26		6.97287	1842.1			3.35546	1592.53		6.97287	1842.1		13.7566	3074.89
	2.65001	1578.37		4.83058	1672.62		7.08487	1842.67			3.41325	1593.09		7.08487	1842.67		13.9718	3078.97
	2.68475	1578.26		4.89937	1671.99		7.19698	1843.29			3.47144	1593.73		7.19698	1843.29		14.1864	3082.96
	2.71925	1578.1		4.96807	1671.36		7.3092	1843.95			3.53007	1594.46		7.3092	1843.95		14.3999	3086.83
	2.75354	1577.9		5.03671	1670.73		7.4215	1844.64			3.58917	1595.28		7.4215	1844.64		14.6123	3090.54
	2.78763	1577.66		5.10534	1670.13		7.53385	1845.36			3.64875	1596.2		7.53385	1845.36		14.8234	3094.05
	2.82154	1577.38		5.17403	1669.55		7.64627	1846.1			3.70878	1597.2		7.64627	1846.1		15.0329	3097.32
	2.8553	1577.08		5.2428	1669		7.75876	1846.89			3.76919	1598.28		7.75876	1846.89		15.2408	3100.33
	2.88893	1576.74		5.31168	1668.48		7.87132	1847.7			3.82989	1599.42		7.87132	1847.7		15.4475	3103.14
	2.92244	1576.39		5.3807	1668		7.98394	1848.53			3.89074	1600.59		7.98394	1848.53		15.6535	3105.82
	2.95584	1576		5.44986	1667.57		8.09657	1849.39			3.95166	1601.77		8.09657	1849.39		15.8588	3108.38
	2.98909	1575.59		5.51915	1667.17		8.20918	1850.27			4.01257	1602.96		8.20918	1850.27		16.0637	3110.88
	3.02217	1575.15		5.58855	1666.8		8.32175	1851.15			4.07345	1604.14		8.32175	1851.15		16.2686	3113.37
	3.05504	1574.66		5.65803	1666.46		8.4343	1852.04			4.13426	1605.32		8.4343	1852.04		16.4737	3115.93
	3.08761	1574.11		5.72764	1666.15		8.54684	1852.96			4.19499	1606.47		8.54684	1852.96		16.6791	3118.54
	3.11978	1573.48		5.79747	1665.9		8.65943	1853.9			4.25562	1607.62		8.65943	1853.9		16.8845	3121.15
	3.15147	1572.76		5.86762	1665.73		8.77206	1854.87			4.31614	1608.75		8.77206	1854.87		17.0894	3123.63
	3.18265	1571.93		5.93818	1665.64		8.88474	1855.87			4.37653	1609.85		8.88474	1855.87		17.2929	3125.79
	3.21332	1571		6.00919	1665.65		8.99739	1856.89			4.43678	1610.93		8.99739	1856.89		17.4945	3127.49
	3.24352	1569.98		6.08068	1665.77		9.10995	1857.91			4.49687	1611.99		9.10995	1857.91		17.694	3128.66
	3.27332	1568.88		6.15265	1665.99		9.22236	1858.91			4.55683	1613.03		9.22236	1858.91		17.8915	3129.24
	3.3028	1567.72		6.22507	1666.31		9.33462	1859.91			4.61669	1614.05		9.33462	1859.91		18.0867	3129.14
	3.33199	1566.51		6.29792	1666.73		9.44675	1860.89			4.67644	1615.05		9.44675	1860.89		18.2797	3128.29
	3.36089	1565.24		6.37113	1667.22		9.55876	1861.87			4.73604	1616.03		9.55876	1861.87		18.4708	3126.58
	3.38949	1563.92		6.44467	1667.78		9.67064	1862.84			4.79547	1616.98		9.67064	1862.84		18.6595	3123.81
	3.41783	1562.55		6.51846	1668.41		9.78241	1863.8			4.85475	1617.9		9.78241	1863.8		18.8456	3119.71
	3.44594	1561.15		6.59244	1669.08		9.89405	1864.75			4.91393	1618.81		9.89405	1864.75		19.0287	3114.01
	3.47389	1559.73		6.66656	1669.78		10.0056	1865.69			4.97302	1619.7		10.0056	1865.69		19.2088	3106.47
	3.50177	1558.3		6.74077	1670.52		10.1169	1866.6			5.032	1620.58		10.1169	1866.6		19.3858	3096.93
	3.52969	1556.9		6.81507	1671.27		10.228	1867.49			5.09083	1621.44		10.228	1867.49		19.5599	3085.28
	3.55772	1555.53		6.88944	1672.05		10.3389	1868.36			5.14952	1622.28		10.3389	1868.36		19.7311	3071.46
	3.58594	1554.21		6.96384	1672.84		10.4497	1869.21			5.20805	1623.09		10.4497	1869.21		19.8995	3055.45
	3.61442	1552.97		7.03827	1673.65		10.5605	1870.06			5.26638	1623.88		10.5605	1870.06		20.0655	3037.32
	3.64316	1551.79		7.11271	1674.46		10.671	1870.9			5.32453	1624.64		10.671	1870.9		20.2297	3017.18
	3.67213	1550.67		7.18714	1675.28		10.7815	1871.72			5.38252	1625.38		10.7815	1871.72		20.3925	2995.15
	3.70132	1549.61		7.26157	1676.1		10.8918	1872.54			5.44039	1626.12		10.8918	1872.54		20.5545	2971.37
	3.73074	1548.61		7.33601	1676.93		11.002	1873.37			5.49813	1626.83		11.002	1873.37		20.7158	2945.96
	3.76042	1547.67		7.41046	1677.78		11.1122	1874.22			5.55572	1627.53		11.1122	1874.22		20.877	2919.06
	3.79036	1546.81		7.48487	1678.62		11.2225	1875.09			5.6131	1628.19		11.2225	1875.09		21.0382	2890.83
	3.82054	1546		7.55917	1679.45		11.3328	1875.99			5.67026	1628.82		11.3328	1875.99		21.1991	2861.34
	3.85087	1545.24		7.63327	1680.25		11.4429	1876.88			5.7272	1629.41		11.4429	1876.88		21.3594	2830.68
	3.88131	1544.51		7.70712	1681.01		11.553	1877.78			5.78392	1629.97		11.553	1877.78		21.5189	2798.95
	3.91183	1543.82		7.7807	1681.72		11.6629	1878.66			5.84045	1630.49		11.6629	1878.66		21.6775	2766.32
	3.94245	1543.16		7.85397	1682.38		11.7727	1879.54			5.89679	1630.99		11.7727	1879.54		21.8352	2732.98
	3.97321	1542.55		7.92695	1682.99		11.8823	1880.38			5.95293	1631.45		11.8823	1880.38		21.9923	2699.17
	4.0041	1541.98		7.9996	1683.54		11.9916	1881.18			6.00881	1631.86		11.9916	1881.18		22.1491	2665.13
	4.0351	1541.45		8.07192	1684.05		12.1005	1881.94			6.06436	1632.22		12.1005	1881.94		22.306	2631.14
	4.06617	1540.94		8.14392	1684.5		12.2092	1882.64			6.11952	1632.5		12.2092	1882.64		22.4632	2597.39
	4.09729	1540.45		8.21562	1684.9		12.3175	1883.29			6.17425	1632.71		12.3175	1883.29		22.6206	2564.03
	4.12845	1539.99		8.28709	1685.28		12.4256	1883.88			6.22856	1632.83		12.4256	1883.88		22.778	2531.16
	4.15973	1539.56		8.35835	1685.62		12.5333	1884.43			6.28249	1632.89		12.5333	1884.43		22.9353	2498.91
	4.19118	1539.17		8.42941	1685.94		12.6408	1884.93			6.33614	1632.88		12.6408	1884.93		23.0923	2467.35
	4.2228	1538.82		8.5003	1686.25		12.7479	1885.38			6.38959	1632.84		12.7479	1885.38		23.2489	2436.59
	4.2546	1538.53		8.57108	1686.56		12.8546	1885.76			6.44293	1632.77		12.8546	1885.76		23.4047	2406.7
	4.28658	1538.28		8.64178	1686.87		12.9609	1886.05			6.49621	1632.69		12.9609	1886.05		23.5597	2377.72
	4.31876	1538.08		8.71239	1687.18		13.0665	1886.25			6.54943	1632.6		13.0665	1886.25		23.7134	2349.66
	4.35112	1537.93		8.78294	1687.51		13.1716	1886.34			6.60261	1632.5		13.1716	1886.34		23.8654	2322.53
	4.38362	1537.82		8.85345	1687.85		13.2761	1886.32			6.65577	1632.39		13.2761	1886.32		24.0157	2296.37
	4.41626	1537.74		8.92394	1688.21		13.3799	1886.19			6.70898	1632.29		13.3799	1886.19		24.1642	2271.21
	4.44902	1537.71		8.99439	1688.59		13.4832	1885.95			6.76228	1632.21		13.4832	1885.95		24.3105	2247.05
	4.48197	1537.71		9.06479	1688.98		13.5858	1885.6			6.81569	1632.14		13.5858	1885.6		24.4542	2223.83
	4.51519	1537.79		9.13513	1689.37		13.6878	1885.16			6.86919	1632.1		13.6878	1885.16		24.5952	2201.54
	4.54875	1537.93		9.20539	1689.78		13.7893	1884.62			6.92281	1632.07		13.7893	1884.62		24.7335	2180.21
	4.58265	1538.16		9.27558	1690.2		13.8902	1884			6.9766	1632.08		13.8902	1884		24.8691	2159.84
	4.61691	1538.47		9.34568	1690.62		13.9906	1883.29			7.03058	1632.13		13.9906	1883.29		25.002	2140.4
	4.65154	1538.86		9.41564	1691.04		14.0906	1882.52			7.08473	1632.2		14.0906	1882.52		25.1321	2121.9
	4.68657	1539.35		9.48541	1691.44		14.1903	1881.69			7.13901	1632.3		14.1903	1881.69		25.2598	2104.39
	4.72196	1539.91		9.55494	1691.82		14.2896	1880.83			7.19337	1632.42		14.2896	1880.83		25.3857	2087.91
	4.75763	1540.54		9.6242	1692.17		14.3886	1879.94			7.24779	1632.54		14.3886	1879.94		25.5099	2072.48
	4.79352	1541.23		9.69313	1692.49		14.4873	1879.01			7.30221	1632.66		14.4873	1879.01		25.6326	2058.06
	4.82962	1541.96		9.7617	1692.76		14.5858	1878.06			7.35662	1632.77		14.5858	1878.06		25.7537	2044.62
	4.86591	1542.75		9.82986	1692.98		14.6841	1877.09			7.41102	1632.88		14.6841	1877.09		25.8732	2032.09
	4.90237	1543.57		9.8976	1693.14		14.7821	1876.09			7.4654	1632.99		14.7821	1876.09		25.9911	2020.41
	4.93897	1544.44		9.9649	1693.25		14.8797	1875.06			7.51976	1633.09		14.8797	1875.06		26.1075	2009.58
	4.97567	1545.33		10.0318	1693.32		14.9771	1873.99			7.57411	1633.19		14.9771	1873.99		26.2225	1999.55
	5.01244	1546.25		10.0985	1693.36		15.074	1872.88			7.62846	1633.29		15.074	1872.88		26.3361	1990.28
	5.04925	1547.18		10.1648	1693.37		15.1706	1871.72			7.68278	1633.39		15.1706	1871.72		26.4485	1981.73
	5.08608	1548.13		10.231	1693.37		15.2668	1870.52			7.73704	1633.48		15.2668	1870.52		26.5599	1973.88
	5.12284	1549.08		10.2969	1693.35		15.3626	1869.28			7.79123	1633.55		15.3626	1869.28		26.6704	1966.73
	5.15951	1550.02		10.3626	1693.31		15.458	1868.01			7.84537	1633.62		15.458	1868.01		26.7803	1960.27
	5.1961	1550.96		10.4281	1693.26		15.5531	1866.7			7.89947	1633.68		15.5531	1866.7		26.8894	1954.42
	5.23269	1551.91		10.4933	1693.19		15.6479	1865.37			7.95351	1633.73		15.6479	1865.37		26.9974	1949.09
	5.26935	1552.89		10.5584	1693.11		15.7424	1864.01			8.00747	1633.77		15.7424	1864.01		27.1042	1944.19
	5.3061	1553.9		10.6232	1693.02		15.8365	1862.62			8.06136	1633.78		15.8365	1862.62		27.2097	1939.67
	5.34293	1554.94		10.6879	1692.92		15.9303	1861.21			8.11511	1633.77		15.9303	1861.21		27.3138	1935.46
	5.37979	1556.01		10.7524	1692.8		16.0237	1859.77			8.16865	1633.71		16.0237	1859.77		27.4163	1931.49
	5.41666	1557.08		10.8167	1692.67		16.1168	1858.31			8.22192	1633.6		16.1168	1858.31		27.5172	1927.66
	5.45352	1558.17		10.8809	1692.53		16.2096	1856.83			8.27493	1633.44		16.2096	1856.83		27.6161	1923.92
	5.49036	1559.28		10.9449	1692.4		16.302	1855.33			8.32772	1633.23		16.302	1855.33		27.7128	1920.17
	5.52721	1560.39		11.009	1692.31		16.3942	1853.82			8.38035	1633		16.3942	1853.82		27.8072	1916.34
	5.56404	1561.52		11.0732	1692.25		16.486	1852.29			8.43288	1632.75		16.486	1852.29		27.8991	1912.4
	5.60086	1562.67		11.1375	1692.25		16.5774	1850.73			8.48536	1632.49		16.5774	1850.73		27.9884	1908.28
	5.63768	1563.83		11.2019	1692.29		16.6685	1849.14			8.53787	1632.24		16.6685	1849.14		28.075	1903.94
	5.67456	1565.02		11.2664	1692.38		16.7591	1847.52			8.59046	1632.02		16.7591	1847.52		28.1588	1899.35
	5.71153	1566.24		11.3309	1692.51		16.8494	1845.88			8.64318	1631.82		16.8494	1845.88		28.2398	1894.49
	5.74858	1567.5		11.3954	1692.66		16.9393	1844.21			8.69604	1631.67		16.9393	1844.21		28.3177	1889.3
	5.78569	1568.77		11.4598	1692.83		17.0288	1842.52			8.74902	1631.54		17.0288	1842.52		28.3922	1883.67
	5.82284	1570.07		11.5242	1693.01		17.118	1840.82			8.80211	1631.45		17.118	1840.82		28.4629	1877.54
	5.86001	1571.39		11.5885	1693.2		17.2069	1839.11			8.85524	1631.38		17.2069	1839.11		28.5297	1870.9
	5.89714	1572.71		11.6527	1693.39		17.2955	1837.4			8.90838	1631.32		17.2955	1837.4		28.593	1863.81
	5.93417	1574.03		11.7166	1693.57		17.384	1835.71			8.96149	1631.27		17.384	1835.71		28.6534	1856.37
	5.97104	1575.33		11.7804	1693.73		17.4723	1834.04			9.01455	1631.22		17.4723	1834.04		28.7114	1848.72
	6.00771	1576.6		11.8438	1693.85		17.5605	1832.39			9.0675	1631.15		17.5605	1832.39		28.7675	1840.93
	6.0441	1577.83		11.907	1693.94		17.6485	1830.76			9.12032	1631.07		17.6485	1830.76		28.8217	1833.06
	6.08017	1579.01		11.9699	1694		17.7363	1829.14			9.17303	1630.97		17.7363	1829.14		28.8743	1825.15
	6.11588	1580.14		12.0324	1694		17.8238	1827.52			9.22565	1630.86		17.8238	1827.52		28.9257	1817.25
	6.15119	1581.19		12.0946	1693.95		17.911	1825.9			9.2782	1630.75		17.911	1825.9		28.976	1809.44
	6.18605	1582.18		12.1565	1693.85		17.9979	1824.29			9.33068	1630.63		17.9979	1824.29		29.0257	1801.79
	6.22042	1583.07		12.218	1693.71		18.0847	1822.69			9.38314	1630.51		18.0847	1822.69		29.0751	1794.4
	6.25434	1583.89		12.2791	1693.51		18.1712	1821.1			9.4356	1630.4		18.1712	1821.1		29.1246	1787.31
	6.28786	1584.64		12.3399	1693.26		18.2575	1819.54			9.48809	1630.31		18.2575	1819.54		29.1741	1780.55
	6.32099	1585.32		12.4003	1692.95		18.3437	1818			9.54064	1630.24		18.3437	1818		29.2239	1774.18
	6.35375	1585.93		12.4604	1692.59		18.4297	1816.49			9.59324	1630.19		18.4297	1816.49		29.2742	1768.24
	6.38608	1586.47		12.5201	1692.2		18.5155	1815			9.64589	1630.16		18.5155	1815		29.3251	1762.78
	6.41798	1586.93		12.5795	1691.77		18.6012	1813.54			9.69859	1630.15		18.6012	1813.54		29.3768	1757.8
	6.4495	1587.33		12.6388	1691.32		18.6866	1812.07			9.75133	1630.17		18.6866	1812.07		29.429	1753.27
	6.48068	1587.67		12.6979	1690.87		18.7717	1810.61			9.80412	1630.21		18.7717	1810.61		29.4815	1749.12
	6.5115	1587.96		12.7568	1690.43		18.8565	1809.14			9.85697	1630.27		18.8565	1809.14		29.5337	1745.25
	6.54194	1588.18		12.8156	1689.99		18.941	1807.67			9.9099	1630.36		18.941	1807.67		29.585	1741.55
	6.57199	1588.34		12.8743	1689.56		19.0252	1806.19			9.96296	1630.49		19.0252	1806.19		29.6352	1737.97
	6.60168	1588.44		12.9328	1689.13		19.1091	1804.7			10.0161	1630.65		19.1091	1804.7		29.6842	1734.52
	6.63098	1588.48		12.9913	1688.72		19.1927	1803.19			10.0694	1630.85		19.1927	1803.19		29.7322	1731.23
	6.65985	1588.44		13.0496	1688.32		19.276	1801.69			10.1227	1631.07		19.276	1801.69		29.7793	1728.14
	6.68829	1588.33		13.1077	1687.91		19.3593	1800.23			10.176	1631.31		19.3593	1800.23		29.8258	1725.3
	6.71633	1588.15		13.1655	1687.49		19.4426	1798.82			10.2294	1631.57		19.4426	1798.82		29.8719	1722.76
	6.74406	1587.92		13.223	1687.04		19.526	1797.48			10.2827	1631.84		19.526	1797.48		29.9174	1720.49
	6.77152	1587.66		13.2802	1686.57		19.6095	1796.22			10.3361	1632.14		19.6095	1796.22		29.962	1718.39
	6.79875	1587.36		13.3371	1686.09		19.6931	1795.03			10.3897	1632.48		19.6931	1795.03		30.005	1716.36
	6.8258	1587.04		13.3937	1685.57		19.7767	1793.9			10.4434	1632.87		19.7767	1793.9		30.0463	1714.36
	6.85277	1586.71		13.45	1685.03		19.8604	1792.83			10.4973	1633.31		19.8604	1792.83		30.0859	1712.37
	6.87975	1586.41		13.506	1684.46		19.9441	1791.82			10.5515	1633.8		19.9441	1791.82		30.124	1710.38
	6.90681	1586.14		13.5616	1683.87		20.0279	1790.88			10.6057	1634.34		20.0279	1790.88		30.1605	1708.36
	6.93393	1585.89		13.617	1683.24		20.1118	1790.03			10.66	1634.9		20.1118	1790.03		30.1956	1706.27
	6.96105	1585.67		13.6719	1682.57		20.1958	1789.27			10.7142	1635.46		20.1958	1789.27		30.2292	1704.06
	6.98813	1585.46		13.7265	1681.86		20.28	1788.61			10.7684	1636		20.28	1788.61		30.2615	1701.67
	7.01517	1585.26		13.7806	1681.11		20.3644	1788.03			10.8223	1636.53		20.3644	1788.03		30.2919	1698.99
	7.04218	1585.07		13.8344	1680.32		20.4489	1787.55			10.8761	1637.03		20.4489	1787.55		30.3201	1695.85
	7.06919	1584.91		13.8879	1679.5		20.5336	1787.15			10.9296	1637.49		20.5336	1787.15		30.3456	1692.14
	7.09619	1584.77		13.9409	1678.64		20.6183	1786.82			10.9829	1637.91		20.6183	1786.82		30.3682	1687.8
	7.12318	1584.65		13.9935	1677.72		20.703	1786.55			11.0358	1638.27		20.703	1786.55		30.3882	1682.84
	7.1501	1584.54		14.0456	1676.74		20.7876	1786.32			11.0885	1638.59		20.7876	1786.32		30.4061	1677.33
	7.17686	1584.42		14.0972	1675.7		20.8722	1786.13			11.1409	1638.86		20.8722	1786.13		30.4222	1671.32
	7.20339	1584.28		14.1484	1674.6		20.9566	1785.99			11.1931	1639.08		20.9566	1785.99		30.4364	1664.82
	7.22967	1584.11		14.1992	1673.47		21.041	1785.89			11.2451	1639.27		21.041	1785.89		30.4488	1657.83
	7.25568	1583.9		14.2496	1672.3		21.1252	1785.82			11.2969	1639.42		21.1252	1785.82		30.4599	1650.48
	7.28142	1583.66		14.2997	1671.11		21.2093	1785.77			11.3486	1639.54		21.2093	1785.77		30.4699	1642.85
	7.30688	1583.38		14.3495	1669.89		21.2931	1785.73			11.4002	1639.64		21.2931	1785.73		30.4788	1634.95
	7.33206	1583.07		14.3991	1668.67		21.3767	1785.7			11.4517	1639.71		21.3767	1785.7		30.4864	1626.78
	7.35695	1582.71		14.4486	1667.45		21.4599	1785.66			11.503	1639.76		21.4599	1785.66		30.4927	1618.41
	7.38153	1582.32		14.4979	1666.25		21.5429	1785.62			11.5543	1639.77		21.5429	1785.62		30.498	1609.93
	7.40576	1581.87		14.5472	1665.07		21.6255	1785.57			11.6054	1639.76		21.6255	1785.57		30.5023	1601.37
	7.42963	1581.37		14.5963	1663.91		21.7079	1785.53			11.6563	1639.73		21.7079	1785.53		30.5053	1592.73
	7.45312	1580.82		14.6455	1662.78		21.79	1785.5			11.7072	1639.67		21.79	1785.5		30.5068	1584.03
	7.47628	1580.22		14.6946	1661.67		21.8718	1785.46			11.7579	1639.58		21.8718	1785.46		30.5067	1575.25
	7.49913	1579.59		14.7436	1660.57		21.9533	1785.44			11.8085	1639.48		21.9533	1785.44		30.5045	1566.37
	7.5217	1578.91		14.7924	1659.47		22.0346	1785.43			11.859	1639.35		22.0346	1785.43		30.4999	1557.32
	7.54402	1578.21		14.8411	1658.36		22.1158	1785.45			11.9095	1639.2		22.1158	1785.45		30.4926	1548.11
	7.56614	1577.49		14.8895	1657.25		22.1969	1785.51			11.9599	1639.06		22.1969	1785.51		30.4825	1538.72
	7.58812	1576.77		14.9378	1656.14		22.278	1785.61			12.0105	1638.93		22.278	1785.61		30.4694	1529.11
	7.60996	1576.03		14.986	1655.05		22.3589	1785.76			12.0612	1638.83		22.3589	1785.76		30.4529	1519.24
	7.63166	1575.3		15.0341	1653.98		22.4397	1785.93			12.1121	1638.77		22.4397	1785.93		30.4333	1509.17
	7.65328	1574.56		15.0822	1652.93		22.5204	1786.13			12.1633	1638.77		22.5204	1786.13		30.4108	1498.97
	7.67493	1573.86		15.1302	1651.91		22.6008	1786.34			12.2149	1638.83		22.6008	1786.34		30.3855	1488.69
	7.69664	1573.19		15.1781	1650.91		22.681	1786.58			12.2668	1638.97		22.681	1786.58		30.3574	1478.36
	7.71837	1572.55		15.2259	1649.92		22.761	1786.82			12.3193	1639.22		22.761	1786.82		30.327	1468.05
	7.74007	1571.93		15.2736	1648.96		22.8408	1787.09			12.3723	1639.56		22.8408	1787.09		30.2948	1457.92
	7.76173	1571.31		15.3212	1648.03		22.9204	1787.37			12.4257	1640.01		22.9204	1787.37		30.2613	1448.08
	7.78345	1570.73		15.3689	1647.15		22.9998	1787.67			12.4795	1640.53		22.9998	1787.67		30.2263	1438.51
	7.80531	1570.2		15.4166	1646.33		23.0789	1787.97			12.5336	1641.13		23.0789	1787.97		30.1899	1429.21
	7.82732	1569.72		15.4644	1645.56		23.1577	1788.28			12.5881	1641.81		23.1577	1788.28		30.1523	1420.22
	7.84948	1569.28		15.5122	1644.83		23.2363	1788.6			12.643	1642.58		23.2363	1788.6		30.1136	1411.59
	7.87174	1568.89		15.56	1644.16		23.3147	1788.95			12.6982	1643.42		23.3147	1788.95		30.0738	1403.29
	7.89405	1568.52		15.6079	1643.55		23.3931	1789.35			12.7537	1644.32		23.3931	1789.35		30.0327	1395.3
	7.91641	1568.18		15.6559	1642.99		23.4714	1789.81			12.8094	1645.27		23.4714	1789.81		29.9903	1387.61
	7.93886	1567.88		15.7039	1642.5		23.5497	1790.33			12.8652	1646.24		23.5497	1790.33		29.9468	1380.23
	7.9614	1567.61		15.7519	1642.05		23.628	1790.91			12.9211	1647.24		23.628	1790.91		29.9024	1373.2
	7.98402	1567.38		15.7999	1641.65		23.7061	1791.54			12.977	1648.25		23.7061	1791.54		29.8571	1366.5
	8.00666	1567.17		15.8478	1641.28		23.7841	1792.2			13.0329	1649.26		23.7841	1792.2		29.8106	1360.03
	8.02928	1566.98		15.8956	1640.95		23.8619	1792.87			13.0888	1650.28		23.8619	1792.87		29.7625	1353.72
	8.05184	1566.8		15.9434	1640.64		23.9393	1793.53			13.1448	1651.29		23.9393	1793.53		29.7129	1347.59
	8.07431	1566.62		15.991	1640.37		24.0163	1794.18			13.2006	1652.3		24.0163	1794.18		29.6624	1341.7
	8.09669	1566.44		16.0386	1640.12		24.0928	1794.8			13.2564	1653.29		24.0928	1794.8		29.6112	1336.11
	8.11902	1566.27		16.086	1639.91		24.1688	1795.39			13.312	1654.26		24.1688	1795.39		29.5593	1330.77
	8.14133	1566.13		16.1334	1639.72		24.2443	1795.94			13.3674	1655.19		24.2443	1795.94		29.5062	1325.61
	8.16369	1566.02		16.1806	1639.56		24.3193	1796.43			13.4227	1656.1		24.3193	1796.43		29.4514	1320.47
	8.18618	1565.96		16.2277	1639.43		24.3936	1796.87			13.4777	1656.96		24.3936	1796.87		29.3943	1315.23
	8.20883	1565.96		16.2747	1639.32		24.4672	1797.23			13.5325	1657.77		24.4672	1797.23		29.3344	1309.77
	8.23161	1566.02		16.3215	1639.23		24.5402	1797.52			13.587	1658.55		24.5402	1797.52		29.2717	1304.05
	8.25448	1566.11		16.3682	1639.16		24.6124	1797.74			13.6413	1659.29		24.6124	1797.74		29.2059	1298.02
	8.27737	1566.24		16.4148	1639.1		24.684	1797.88			13.6954	1659.98		24.684	1797.88		29.1368	1291.63
	8.30029	1566.39		16.4613	1639.08		24.7548	1797.95			13.7492	1660.64		24.7548	1797.95		29.0647	1284.88
	8.32326	1566.58		16.5077	1639.1		24.825	1797.94			13.8028	1661.25		24.825	1797.94		28.9895	1277.78
	8.34633	1566.81		16.5541	1639.15		24.8944	1797.86			13.8563	1661.84		24.8944	1797.86		28.9112	1270.31
	8.36948	1567.07		16.6004	1639.25		24.9631	1797.72			13.9096	1662.4		24.9631	1797.72		28.8302	1262.51
	8.39274	1567.38		16.6467	1639.37		25.0312	1797.51			13.9627	1662.93		25.0312	1797.51		28.7463	1254.37
	8.41612	1567.73		16.6928	1639.52		25.0986	1797.24			14.0156	1663.41		25.0986	1797.24		28.6598	1245.91
	8.43959	1568.13		16.7387	1639.7		25.1653	1796.91			14.0683	1663.88		25.1653	1796.91		28.571	1237.19
	8.46307	1568.54		16.7846	1639.91		25.2314	1796.5			14.121	1664.34		25.2314	1796.5		28.4802	1228.28
	8.48647	1568.96		16.8303	1640.14		25.2967	1796.03			14.1737	1664.81		25.2967	1796.03		28.3878	1219.2
	8.50969	1569.38		16.8758	1640.38		25.3614	1795.49			14.2265	1665.29		25.3614	1795.49		28.2939	1210.02
	8.53271	1569.77		16.9211	1640.64		25.4253	1794.88			14.2793	1665.81		25.4253	1794.88		28.1989	1200.77
	8.55549	1570.14		16.9661	1640.9		25.4886	1794.21			14.3323	1666.36		25.4886	1794.21		28.1026	1191.45
	8.578	1570.48		17.0109	1641.16		25.5513	1793.49			14.3854	1666.95		25.5513	1793.49		28.0049	1182.02
	8.60024	1570.79		17.0554	1641.42		25.6134	1792.71			14.4386	1667.57		25.6134	1792.71		27.9057	1172.45
	8.62225	1571.08		17.0996	1641.67		25.6748	1791.89			14.4917	1668.19		25.6748	1791.89		27.8048	1162.75
	8.6441	1571.35		17.1435	1641.9		25.7356	1791			14.5449	1668.83		25.7356	1791		27.7025	1152.93
	8.6658	1571.61		17.187	1642.1		25.7957	1790.06			14.598	1669.46		25.7957	1790.06		27.599	1143.04
	8.68736	1571.87		17.2302	1642.3		25.8553	1789.07			14.651	1670.09		25.8553	1789.07		27.4942	1133.07
	8.70876	1572.11		17.2731	1642.49		25.9142	1788.03			14.7039	1670.71		25.9142	1788.03		27.3878	1122.97
	8.72994	1572.33		17.3158	1642.69		25.9725	1786.94			14.7567	1671.33		25.9725	1786.94		27.2794	1112.65
	8.75088	1572.52		17.3581	1642.87		26.0301	1785.8			14.8094	1671.94		26.0301	1785.8		27.1688	1102.09
	8.77153	1572.67		17.4002	1643.05		26.0872	1784.6			14.8619	1672.51		26.0872	1784.6		27.0564	1091.35
	8.79191	1572.78		17.4419	1643.21		26.1436	1783.36			14.9141	1673.05		26.1436	1783.36		26.9426	1080.54
	8.81204	1572.86		17.4833	1643.36		26.1994	1782.08			14.966	1673.55		26.1994	1782.08		26.8279	1069.75
	8.83195	1572.92		17.5245	1643.52		26.2547	1780.75			15.0178	1674.03		26.2547	1780.75		26.7125	1059.07
	8.8516	1572.94		17.5655	1643.69		26.3094	1779.37			15.0695	1674.5		26.3094	1779.37		26.5967	1048.55
	8.87098	1572.93		17.6064	1643.9		26.3634	1777.94			15.121	1674.95		26.3634	1777.94		26.4807	1038.24
	8.89006	1572.87		17.6473	1644.14		26.4168	1776.45			15.1724	1675.38		26.4168	1776.45		26.3647	1028.18
	8.90883	1572.78		17.6882	1644.45		26.4696	1774.92			15.2235	1675.78		26.4696	1774.92		26.2485	1018.35
	8.92732	1572.65		17.7292	1644.82		26.5219	1773.35			15.2744	1676.16		26.5219	1773.35		26.1321	1008.72
	8.94561	1572.51		17.7703	1645.27		26.5737	1771.76			15.3251	1676.5		26.5737	1771.76		26.0149	999.204
	8.96378	1572.35		17.8115	1645.8		26.625	1770.15			15.3756	1676.82		26.625	1770.15		25.8964	989.724
	8.98188	1572.21		17.8528	1646.41		26.6759	1768.52			15.4259	1677.1		26.6759	1768.52		25.7766	980.234
	8.99994	1572.07		17.8942	1647.07		26.7264	1766.89			15.4761	1677.37		26.7264	1766.89		25.6551	970.719
	9.01801	1571.95		17.9356	1647.8		26.7765	1765.26			15.5261	1677.63		26.7765	1765.26		25.5318	961.135
	9.03616	1571.87		17.9771	1648.59		26.8262	1763.62			15.576	1677.88		26.8262	1763.62		25.4065	951.448
	9.05445	1571.84		18.0185	1649.42		26.8756	1762			15.6258	1678.12		26.8756	1762		25.2792	941.647
	9.0729	1571.85		18.0598	1650.29		26.9248	1760.39			15.6755	1678.35		26.9248	1760.39		25.1497	931.666
	9.09153	1571.92		18.101	1651.18		26.9736	1758.8			15.7251	1678.59		26.9736	1758.8		25.0175	921.425
	9.11039	1572.05		18.1421	1652.1		27.0222	1757.24			15.7746	1678.83		27.0222	1757.24		24.883	910.952
	9.12955	1572.26		18.1829	1653.02		27.0705	1755.71			15.8242	1679.09		27.0705	1755.71		24.7465	900.318
	9.14902	1572.55		18.2234	1653.95		27.1187	1754.23			15.8738	1679.36		27.1187	1754.23		24.6079	889.506
	9.16877	1572.92		18.2636	1654.85		27.1668	1752.79			15.9232	1679.62		27.1668	1752.79		24.4669	878.474
	9.18881	1573.37		18.3033	1655.73		27.2147	1751.43			15.9726	1679.88		27.2147	1751.43		24.324	867.283
	9.20911	1573.9		18.3426	1656.56		27.2626	1750.13			16.0217	1680.1		27.2626	1750.13		24.1796	856.027
	9.22963	1574.49		18.3813	1657.34		27.3105	1748.91			16.0705	1680.29		27.3105	1748.91		24.0337	844.708
	9.25029	1575.13		18.4195	1658.07		27.3583	1747.76			16.1191	1680.45		27.3583	1747.76		23.886	833.27
	9.27102	1575.82		18.4571	1658.73		27.406	1746.68			16.1674	1680.56		27.406	1746.68		23.7366	821.694
	9.29178	1576.54		18.4941	1659.35		27.4536	1745.65			16.2155	1680.63		27.4536	1745.65		23.5854	809.987
	9.31252	1577.28		18.5307	1659.91		27.501	1744.67			16.2632	1680.65		27.501	1744.67		23.4325	798.134
	9.33323	1578.04		18.5667	1660.43		27.5483	1743.76			16.3107	1680.63		27.5483	1743.76		23.2775	786.087
	9.35386	1578.81		18.6023	1660.9		27.5955	1742.9			16.3578	1680.55		27.5955	1742.9		23.1205	773.823
	9.37433	1579.58		18.6373	1661.32		27.6426	1742.11			16.4046	1680.41		27.6426	1742.11		22.9616	761.389
	9.39456	1580.33		18.6718	1661.7		27.6897	1741.4			16.451	1680.21		27.6897	1741.4		22.8011	748.848
	9.41451	1581.05		18.7059	1662.04		27.7366	1740.74			16.4971	1679.95		27.7366	1740.74		22.6392	736.219
	9.43413	1581.73		18.7395	1662.34		27.7834	1740.15			16.5428	1679.64		27.7834	1740.15		22.4758	723.504
	9.45346	1582.38		18.7725	1662.58		27.8301	1739.6			16.5883	1679.27		27.8301	1739.6		22.3111	710.745
	9.47252	1583.01		18.8049	1662.76		27.8766	1739.1			16.6334	1678.84		27.8766	1739.1		22.1452	697.987
	9.49135	1583.61		18.8367	1662.87		27.9228	1738.64			16.6782	1678.36		27.9228	1738.64		21.9784	685.269
	9.50996	1584.19		18.8678	1662.9		27.9688	1738.23			16.7227	1677.82		27.9688	1738.23		21.8108	672.639
	9.52832	1584.75		18.8983	1662.88		28.0146	1737.84			16.7668	1677.22		28.0146	1737.84		21.6426	660.109
	9.54642	1585.28		18.9283	1662.82		28.06	1737.47			16.8107	1676.57		28.06	1737.47		21.4736	647.663
	9.56424	1585.78		18.958	1662.74		28.1051	1737.12			16.8542	1675.87		28.1051	1737.12		21.3038	635.292
	9.58176	1586.24		18.9873	1662.65		28.1497	1736.76			16.8976	1675.15		28.1497	1736.76		21.1332	622.988
	9.59896	1586.67		19.0164	1662.57		28.1939	1736.4			16.9409	1674.42		28.1939	1736.4		20.9616	610.752
	9.61587	1587.06		19.0451	1662.48		28.2377	1736.03			16.9841	1673.7		28.2377	1736.03		20.789	598.555
	9.63251	1587.42		19.0734	1662.37		28.2809	1735.64			17.0274	1673		28.2809	1735.64		20.6148	586.322
	9.64896	1587.77		19.1014	1662.24		28.3236	1735.22			17.0707	1672.32		28.3236	1735.22		20.4391	574.032
	9.66527	1588.12		19.1289	1662.08		28.3657	1734.78			17.1141	1671.68		28.3657	1734.78		20.262	561.741
	9.6815	1588.47		19.1561	1661.9		28.4073	1734.31			17.1578	1671.09		28.4073	1734.31		20.0837	549.526
	9.69767	1588.83		19.1828	1661.69		28.4482	1733.8			17.2016	1670.55		28.4482	1733.8		19.9047	537.445
	9.71376	1589.2		19.2091	1661.44		28.4886	1733.27			17.2456	1670.06		28.4886	1733.27		19.7251	525.582
	9.72978	1589.57		19.2349	1661.17		28.5284	1732.71			17.2899	1669.63		28.5284	1732.71		19.5456	514.065
	9.74574	1589.96		19.2604	1660.87		28.5677	1732.12			17.3344	1669.26		28.5677	1732.12		19.3667	503.021
	9.76167	1590.35		19.2854	1660.53		28.6064	1731.51			17.3791	1668.94		28.6064	1731.51		19.1889	492.542
	9.77754	1590.76		19.31	1660.16		28.6446	1730.89			17.4241	1668.68		28.6446	1730.89		19.0125	482.684
	9.79334	1591.18		19.3342	1659.76		28.6824	1730.25			17.4693	1668.48		28.6824	1730.25		18.8373	473.435
	9.80904	1591.59		19.3579	1659.33		28.7196	1729.61			17.5147	1668.33		28.7196	1729.61		18.6629	464.701
	9.82458	1591.99		19.3813	1658.88		28.7564	1728.96			17.5604	1668.24		28.7564	1728.96		18.4887	456.344
	9.83995	1592.38		19.4044	1658.42		28.7927	1728.31			17.6064	1668.21		28.7927	1728.31		18.3139	448.232
	9.85515	1592.76		19.4271	1657.93		28.8285	1727.64			17.6525	1668.23		28.8285	1727.64		18.1381	440.244
	9.87018	1593.12		19.4495	1657.42		28.8638	1726.95			17.6987	1668.29		28.8638	1726.95		17.9609	432.321
	9.88503	1593.47		19.4715	1656.89		28.8985	1726.23			17.7451	1668.38		28.8985	1726.23		17.7827	424.519
	9.89969	1593.81		19.4931	1656.33		28.9326	1725.49			17.7917	1668.53		28.9326	1725.49		17.6039	416.933
	9.91412	1594.12		19.5144	1655.76		28.9662	1724.73			17.8385	1668.73		28.9662	1724.73		17.4247	409.563
	9.92825	1594.39		19.5354	1655.18		28.9993	1723.94			17.8855	1669		28.9993	1723.94		17.2447	402.358
	9.94204	1594.61		19.556	1654.58		29.0318	1723.14			17.9327	1669.32		29.0318	1723.14		17.0639	395.296
	9.9555	1594.79		19.5764	1653.96		29.0638	1722.32			17.98	1669.67		29.0638	1722.32		16.8823	388.356
	9.9686	1594.91		19.5964	1653.34		29.0952	1721.47			18.0273	1670.04		29.0952	1721.47		16.6996	381.468
	9.98128	1594.97		19.6162	1652.72		29.126	1720.56			18.0745	1670.4		29.126	1720.56		16.5153	374.514
	9.99351	1594.95		19.6358	1652.11		29.156	1719.6			18.1216	1670.75		29.156	1719.6		16.3289	367.389
	10.0053	1594.86		19.6553	1651.53		29.1853	1718.57			18.1686	1671.09		29.1853	1718.57		16.1403	360.019
	10.0165	1594.7		19.6748	1650.99		29.2138	1717.48			18.2154	1671.41		29.2138	1717.48		15.9491	352.342
	10.0273	1594.45		19.6941	1650.49		29.2417	1716.32			18.2621	1671.72		29.2417	1716.32		15.7552	344.321
	10.0376	1594.14		19.7135	1650.03		29.2688	1715.12			18.3086	1672.02		29.2688	1715.12		15.5587	335.969
	10.0475	1593.76		19.7327	1649.6		29.2954	1713.88			18.355	1672.29		29.2954	1713.88		15.3599	327.323
	10.057	1593.32		19.752	1649.22		29.3214	1712.6			18.4012	1672.54		29.3214	1712.6		15.1589	318.41
	10.0661	1592.83		19.7712	1648.88		29.3468	1711.29			18.4471	1672.76		29.3468	1711.29		14.9558	309.228
	10.0749	1592.3		19.7903	1648.57		29.3716	1709.94			18.4929	1672.95		29.3716	1709.94		14.7504	299.715
	10.0833	1591.72		19.8093	1648.3		29.3958	1708.55			18.5384	1673.11		29.3958	1708.55		14.5422	289.808
	10.0915	1591.11		19.8282	1648.05		29.4194	1707.13			18.5838	1673.25		29.4194	1707.13		14.3312	279.486
	10.0995	1590.48		19.847	1647.83		29.4426	1705.7			18.6289	1673.36		29.4426	1705.7		14.1178	268.792
	10.1073	1589.84		19.8656	1647.62		29.4652	1704.25			18.6738	1673.46		29.4652	1704.25		13.9024	257.802
	10.1149	1589.19		19.8841	1647.43		29.4874	1702.8			18.7187	1673.55		29.4874	1702.8		13.6853	246.566
	10.1224	1588.52		19.9023	1647.24		29.5092	1701.34			18.7635	1673.65		29.5092	1701.34		13.4667	235.116
	10.1296	1587.84		19.9203	1647.04		29.5307	1699.9			18.8082	1673.76		29.5307	1699.9		13.247	223.506
	10.1366	1587.13		19.938	1646.84		29.5518	1698.47			18.8529	1673.89		29.5518	1698.47		13.0265	211.794
	10.1432	1586.39		19.9553	1646.61		29.5726	1697.08			18.8976	1674.03		29.5726	1697.08		12.8051	199.976
	10.1495	1585.58		19.9723	1646.35		29.5932	1695.71			18.9423	1674.2		29.5932	1695.71		12.5825	187.989
	10.1553	1584.72		19.9888	1646.07		29.6135	1694.36			18.9871	1674.39		29.6135	1694.36		12.3587	175.811
	10.1607	1583.79		20.005	1645.75		29.6334	1693.02			19.032	1674.62		29.6334	1693.02		12.1339	163.5
	10.1657	1582.8		20.0207	1645.38		29.653	1691.7			19.0771	1674.9		29.653	1691.7		11.9087	151.177
	10.1703	1581.78		20.0359	1644.96		29.6724	1690.41			19.1223	1675.23		29.6724	1690.41		11.6839	138.985
	10.1746	1580.71		20.0505	1644.48		29.6915	1689.15			19.1678	1675.62		29.6915	1689.15		11.4599	127.023
	10.1787	1579.61		20.0645	1643.9		29.7104	1687.91			19.2134	1676.06		29.7104	1687.91		11.237	115.323
	10.1824	1578.48		20.0778	1643.21		29.729	1686.71			19.2592	1676.55		29.729	1686.71		11.0154	103.93
	10.186	1577.33		20.0903	1642.42		29.7475	1685.55			19.305	1677.07		29.7475	1685.55		10.7952	92.9069
	10.1893	1576.16		20.102	1641.52		29.7657	1684.42			19.3509	1677.62		29.7657	1684.42		10.5765	82.2827
	10.1925	1574.99		20.1129	1640.5		29.7837	1683.32			19.3968	1678.18		29.7837	1683.32		10.3593	72.039
	10.1956	1573.82		20.1231	1639.39		29.8014	1682.25			19.4427	1678.76		29.8014	1682.25		10.1433	62.1602
	10.1985	1572.64		20.1326	1638.18		29.8189	1681.2			19.4887	1679.36		29.8189	1681.2		9.92838	52.6554
	10.2012	1571.45		20.1415	1636.88		29.8361	1680.18			19.5346	1679.98		29.8361	1680.18		9.71446	43.5381
	10.2037	1570.24		20.1498	1635.51		29.8532	1679.2			19.5804	1680.59		29.8532	1679.2		9.50152	34.8284
	10.2062	1569.02		20.1576	1634.07		29.87	1678.25			19.6262	1681.2		29.87	1678.25		9.28953	26.5426
	10.2085	1567.81		20.1648	1632.58		29.8866	1677.34			19.672	1681.81		29.8866	1677.34		9.07831	18.6627
	10.2108	1566.61		20.1717	1631.04		29.903	1676.46			19.7177	1682.42		29.903	1676.46		8.86763	11.155
	10.2131	1565.41		20.1781	1629.46		29.9191	1675.58			19.7632	1683.02		29.9191	1675.58		8.65731	4.00165
	10.2154	1564.22		20.1842	1627.85		29.9348	1674.7			19.8087	1683.6		29.9348	1674.7		8.44722	-2.81197
	10.2177	1563.05		20.19	1626.2		29.9501	1673.79			19.8539	1684.16		29.9501	1673.79		8.23716	-9.30333
	10.2201	1561.88		20.1954	1624.52		29.9649	1672.83			19.8991	1684.71		29.9649	1672.83		8.02704	-15.4791
	10.2225	1560.72		20.2006	1622.81		29.9792	1671.84			19.9441	1685.25		29.9792	1671.84		7.81678	-21.3455
	10.2249	1559.56		20.2056	1621.07		29.993	1670.79			19.989	1685.79		29.993	1670.79		7.60625	-26.9096
	10.2273	1558.41		20.2104	1619.31		30.0063	1669.69			20.0338	1686.33		30.0063	1669.69		7.39535	-32.179
	10.2298	1557.27		20.2149	1617.51		30.0191	1668.53			20.0785	1686.86		30.0191	1668.53		7.18401	-37.1459
	10.2325	1556.14		20.2193	1615.69		30.0315	1667.3			20.123	1687.37		30.0315	1667.3		6.97239	-41.7597
	10.2353	1555.03		20.2236	1613.84		30.0434	1666.02			20.1674	1687.87		30.0434	1666.02		6.76059	-45.9798
	10.2383	1553.93		20.2278	1611.97		30.0548	1664.65			20.2116	1688.35		30.0548	1664.65		6.54847	-49.8246
	10.2414	1552.84		20.2319	1610.08		30.0659	1663.22			20.2556	1688.82		30.0659	1663.22		6.33583	-53.3314
	10.2447	1551.77		20.2359	1608.15		30.0766	1661.71			20.2994	1689.27		30.0766	1661.71		6.12266	-56.5096
	10.2484	1550.73		20.2399	1606.19		30.087	1660.13			20.343	1689.71		30.087	1660.13		5.90913	-59.3406
	10.2524	1549.73		20.2439	1604.19		30.0972	1658.49			20.3864	1690.14		30.0972	1658.49		5.69531	-61.8157
	10.2567	1548.75		20.2477	1602.13		30.1072	1656.79			20.4297	1690.55		30.1072	1656.79		5.48118	-63.9417
	10.2612	1547.78		20.2515	1600		30.117	1655.01			20.4727	1690.95		30.117	1655.01		5.2667	-65.7353
	10.266	1546.8		20.255	1597.8		30.1267	1653.16			20.5156	1691.33		30.1267	1653.16		5.05151	-67.2732
	10.2709	1545.8		20.2584	1595.5		30.1363	1651.25			20.5582	1691.69		30.1363	1651.25		4.83495	-68.6908
	10.276	1544.76		20.2618	1593.12		30.1458	1649.27			20.6006	1692.02		30.1458	1649.27		4.61661	-70.0863
	10.2811	1543.69		20.2651	1590.68		30.1552	1647.21			20.6427	1692.3		30.1552	1647.21		4.39646	-71.485
	10.2864	1542.55		20.2684	1588.17		30.1646	1645.08			20.6844	1692.55		30.1646	1645.08		4.17459	-72.8861
	10.2917	1541.37		20.2718	1585.59		30.1738	1642.86			20.7258	1692.74		30.1738	1642.86		3.95106	-74.2998
	10.2971	1540.13		20.2751	1582.94		30.183	1640.55			20.7668	1692.88		30.183	1640.55		3.72576	-75.7627
	10.3026	1538.82		20.2783	1580.2		30.1919	1638.15			20.8075	1692.96		30.1919	1638.15		3.49856	-77.3253
	10.3081	1537.43		20.2816	1577.39		30.2008	1635.64			20.8477	1692.97		30.2008	1635.64		3.2695	-79.0062
	10.3136	1535.95		20.2847	1574.48		30.2094	1633.04			20.8875	1692.91		30.2094	1633.04		3.03881	-80.7822
	10.319	1534.38		20.2876	1571.47		30.218	1630.36			20.9269	1692.78		30.218	1630.36		2.80675	-82.6115
	10.3244	1532.71		20.2905	1568.36		30.2264	1627.59			20.9658	1692.58		30.2264	1627.59		2.57359	-84.4461
	10.3295	1530.89		20.2931	1565.16		30.2348	1624.75			21.0044	1692.31		30.2348	1624.75		2.3395	-86.2616
	10.3342	1528.93		20.2955	1561.84		30.243	1621.82			21.0425	1691.97		30.243	1621.82		2.10451	-88.0786
	10.3386	1526.82		20.2978	1558.43		30.2511	1618.81			21.0802	1691.56		30.2511	1618.81		1.86858	-89.9317
	10.3426	1524.55		20.3	1554.94		30.259	1615.72			21.1176	1691.1		30.259	1615.72		1.6316	-91.8596
	10.3462	1522.12		20.3021	1551.39		30.2668	1612.55			21.1547	1690.57		30.2668	1612.55		1.39336	-93.9175
	10.3495	1519.56		20.3043	1547.8		30.2743	1609.29			21.1914	1689.99		30.2743	1609.29		1.15367	-96.1587
	10.3524	1516.85		20.3065	1544.17		30.2815	1605.95			21.2279	1689.36		30.2815	1605.95		0.912432	-98.6082
	10.355	1514.02		20.3087	1540.5		30.2885	1602.52			21.2641	1688.7		30.2885	1602.52		0.669673	-101.268
	10.3573	1511.07		20.311	1536.79		30.2951	1599.02			21.3001	1688		30.2951	1599.02		0.425516	-104.115
	10.3593	1508		20.3132	1533.05		30.3014	1595.44			21.3361	1687.3		30.3014	1595.44		0.180502	-107.046
	10.3611	1504.82		20.3154	1529.28		30.3073	1591.77			21.372	1686.59		30.3073	1591.77		-0.064426	-109.882
	10.3625	1501.54		20.3174	1525.46		30.3126	1588			21.4078	1685.88		30.3126	1588		-0.308541	-112.484
	10.3638	1498.17		20.3193	1521.58		30.3175	1584.15			21.4436	1685.16		30.3175	1584.15		-0.55162	-114.813
	10.3648	1494.73		20.321	1517.66		30.3218	1580.21			21.4794	1684.46		30.3218	1580.21		-0.793775	-116.889
	10.3659	1491.23		20.3225	1513.67		30.3258	1576.22			21.5153	1683.77		30.3258	1576.22		-1.03543	-118.798
	10.3669	1487.71		20.3237	1509.64		30.3293	1572.19			21.5513	1683.11		30.3293	1572.19		-1.27713	-120.654
	10.3681	1484.18		20.3247	1505.56		30.3325	1568.11			21.5875	1682.48		30.3325	1568.11		-1.51917	-122.522
	10.3694	1480.66		20.3254	1501.45		30.3352	1564.01			21.6239	1681.9		30.3352	1564.01		-1.76139	-124.372
	10.3709	1477.14		20.326	1497.32		30.3376	1559.88			21.6605	1681.34		30.3376	1559.88		-2.00319	-126.082
	10.3725	1473.64		20.3264	1493.16		30.3397	1555.74			21.6972	1680.82		30.3397	1555.74		-2.24414	-127.562
	10.3741	1470.15		20.3265	1488.99		30.3413	1551.6			21.7341	1680.33		30.3413	1551.6		-2.48426	-128.816
	10.3758	1466.65		20.3264	1484.79		30.3425	1547.45			21.771	1679.85		30.3425	1547.45		-2.72356	-129.843
	10.3776	1463.17		20.3259	1480.56		30.3434	1543.3			21.8081	1679.4		30.3434	1543.3		-2.96191	-130.616
	10.3793	1459.7		20.3252	1476.31		30.3439	1539.16			21.8452	1678.97		30.3439	1539.16		-3.19922	-131.123
	10.3811	1456.25		20.3241	1472.04		30.3441	1535.05			21.8824	1678.57		30.3441	1535.05		-3.43546	-131.351
	10.3829	1452.81		20.3227	1467.77		30.344	1530.98			21.9197	1678.18		30.344	1530.98		-3.67043	-131.255
	10.3846	1449.37		20.3212	1463.51		30.3436	1526.96			21.9571	1677.82		30.3436	1526.96		-3.90365	-130.738
	10.3861	1445.93		20.3195	1459.28		30.3429	1522.98			21.9945	1677.46		30.3429	1522.98		-4.13441	-129.659
	10.3875	1442.5		20.3176	1455.1		30.3419	1519.04			22.0318	1677.11		30.3419	1519.04		-4.36219	-127.919
	10.3888	1439.08		20.3157	1450.97		30.3404	1515.14			22.0692	1676.76		30.3404	1515.14		-4.58691	-125.5
	10.39	1435.68		20.3137	1446.91		30.3384	1511.26			22.1065	1676.42		30.3384	1511.26		-4.80874	-122.435
	10.391	1432.3		20.3117	1442.92		30.3359	1507.4			22.1437	1676.06		30.3359	1507.4		-5.02778	-118.749
	10.3919	1428.94		20.3097	1439.01		30.3327	1503.55			22.1808	1675.69		30.3327	1503.55		-5.24404	-114.447
	10.3926	1425.59		20.3075	1435.19		30.329	1499.71			22.2177	1675.3		30.329	1499.71		-5.45781	-109.597
	10.3931	1422.28		20.3053	1431.44		30.3246	1495.89			22.2545	1674.89		30.3246	1495.89		-5.66973	-104.338
	10.3935	1419.01		20.303	1427.78		30.3195	1492.08			22.2911	1674.47		30.3195	1492.08		-5.88038	-98.791
	10.3939	1415.79		20.3007	1424.22		30.3138	1488.28			22.3278	1674.05		30.3138	1488.28		-6.08996	-92.9947
	10.3943	1412.64		20.2982	1420.74		30.3074	1484.5			22.3645	1673.67		30.3074	1484.5		-6.29836	-86.9201
	10.3946	1409.55		20.2956	1417.34		30.3003	1480.75			22.4014	1673.32		30.3003	1480.75		-6.50541	-80.5335
	10.3949	1406.52		20.2927	1414.02		30.2926	1477.02			22.4383	1673		30.2926	1477.02		-6.71107	-73.8291
	10.3951	1403.56		20.2897	1410.78		30.2841	1473.29			22.4754	1672.72		30.2841	1473.29		-6.91548	-66.8318
	10.3952	1400.67		20.2865	1407.62		30.2748	1469.57			22.5124	1672.45		30.2748	1469.57		-7.11888	-59.5967
	10.3952	1397.83		20.283	1404.54		30.2647	1465.86			22.5495	1672.21		30.2647	1465.86		-7.32168	-52.2116
	10.3951	1395.07		20.2793	1401.52		30.2538	1462.16			22.5866	1671.98		30.2538	1462.16		-7.52447	-44.8048
	10.395	1392.37		20.2751	1398.57		30.2423	1458.51			22.6237	1671.78		30.2423	1458.51		-7.72778	-37.4864
	10.3948	1389.76		20.2707	1395.69		30.2301	1454.9			22.6608	1671.59		30.2301	1454.9		-7.93187	-30.2988
	10.3947	1387.23		20.2659	1392.87		30.2174	1451.35			22.6979	1671.42		30.2174	1451.35		-8.13686	-23.2605
	10.3946	1384.8		20.2608	1390.12		30.204	1447.85			22.7351	1671.29		30.204	1447.85		-8.34296	-16.4077
	10.3946	1382.48		20.2553	1387.44		30.19	1444.42			22.7723	1671.19		30.19	1444.42		-8.55048	-9.79171
	10.3946	1380.26		20.2494	1384.82		30.1754	1441.04			22.8096	1671.12		30.1754	1441.04		-8.75956	-3.44384
	10.3947	1378.15		20.2431	1382.27		30.1603	1437.73			22.8468	1671.09		30.1603	1437.73		-8.97012	2.64725
	10.3949	1376.15		20.2363	1379.78		30.1446	1434.49			22.8841	1671.07		30.1446	1434.49		-9.18198	8.50511
	10.3951	1374.26		20.2291	1377.33		30.1283	1431.31			22.9213	1671.08		30.1283	1431.31		-9.3951	14.1301
	10.3954	1372.49		20.2212	1374.9		30.1115	1428.21			22.9585	1671.12		30.1115	1428.21		-9.6096	19.496
	10.3958	1370.83		20.2127	1372.49		30.0942	1425.19			22.9957	1671.17		30.0942	1425.19		-9.82564	24.5709
	10.3963	1369.28		20.2034	1370.08		30.0764	1422.26			23.033	1671.26		30.0764	1422.26		-10.0433	29.3422
	10.3968	1367.84		20.1934	1367.67		30.0583	1419.43			23.0703	1671.38		30.0583	1419.43		-10.2623	33.834
	10.3972	1366.48		20.1826	1365.25		30.0398	1416.71			23.1077	1671.54		30.0398	1416.71		-10.4825	38.0968
	10.3975	1365.19		20.171	1362.83		30.0211	1414.11			23.1451	1671.73		30.0211	1414.11		-10.7035	42.1758
	10.3975	1363.96		20.1587	1360.4		30.0021	1411.63			23.1826	1671.94		30.0021	1411.63		-10.9252	46.0894
	10.3973	1362.79		20.1456	1357.98		29.9827	1409.26			23.22	1672.17		29.9827	1409.26		-11.1475	49.8402
	10.3968	1361.67		20.1319	1355.57		29.963	1406.99			23.2575	1672.41		29.963	1406.99		-11.3702	53.4587
	10.396	1360.57		20.1176	1353.19		29.9429	1404.81			23.2948	1672.66		29.9429	1404.81		-11.593	57.017
	10.3946	1359.49		20.1027	1350.83		29.9223	1402.71			23.3321	1672.91		29.9223	1402.71		-11.8156	60.5928
	10.3928	1358.41		20.0873	1348.5		29.9012	1400.69			23.3694	1673.16		29.9012	1400.69		-12.0376	64.2467
	10.3905	1357.33		20.0712	1346.21		29.8797	1398.74			23.4065	1673.41		29.8797	1398.74		-12.2588	68.0175
	10.3876	1356.25		20.0546	1343.93		29.8577	1396.87			23.4436	1673.66		29.8577	1396.87		-12.4792	71.9004
	10.384	1355.14		20.0373	1341.68		29.8352	1395.08			23.4805	1673.88		29.8352	1395.08		-12.6991	75.824
	10.3798	1354		20.0195	1339.46		29.8123	1393.35			23.5173	1674.09		29.8123	1393.35		-12.9191	79.701
	10.3748	1352.82		20.0011	1337.27		29.7888	1391.67			23.5539	1674.27		29.7888	1391.67		-13.1391	83.5261
	10.3692	1351.6		19.9823	1335.13		29.7649	1390.06			23.5904	1674.44		29.7649	1390.06		-13.3589	87.336
	10.3629	1350.35		19.9632	1333.06		29.7405	1388.51			23.6268	1674.6		29.7405	1388.51		-13.5783	91.1439
	10.3559	1349.07		19.9437	1331.06		29.7156	1387.01			23.6631	1674.76		29.7156	1387.01		-13.7972	94.9892
	10.3484	1347.77		19.924	1329.15		29.6901	1385.54			23.6993	1674.92		29.6901	1385.54		-14.0154	98.9212
	10.3401	1346.43		19.904	1327.31		29.664	1384.1			23.7355	1675.08		29.664	1384.1		-14.2325	102.974
	10.3313	1345.07		19.8837	1325.55		29.6373	1382.69			23.7716	1675.25		29.6373	1382.69		-14.4482	107.226
	10.3218	1343.68		19.8632	1323.87		29.61	1381.29			23.8076	1675.41		29.61	1381.29		-14.6619	111.771
	10.3118	1342.27		19.8425	1322.26		29.582	1379.89			23.8436	1675.59		29.582	1379.89		-14.8736	116.638
	10.3013	1340.86		19.8214	1320.71		29.5534	1378.51			23.8797	1675.8		29.5534	1378.51		-15.0832	121.812
	10.2904	1339.46		19.8	1319.23		29.5241	1377.13			23.9158	1676.03		29.5241	1377.13		-15.2907	127.277
	10.2791	1338.07		19.7784	1317.81		29.4941	1375.75			23.952	1676.29		29.4941	1375.75		-15.4961	133.064
	10.2675	1336.7		19.7564	1316.44		29.4635	1374.37			23.9881	1676.56		29.4635	1374.37		-15.6991	139.228
	10.2555	1335.35		19.7342	1315.13		29.4322	1372.97			24.0243	1676.86		29.4322	1372.97		-15.8996	145.769
	10.2432	1334.02		19.7117	1313.89		29.4003	1371.59			24.0606	1677.19		29.4003	1371.59		-16.098	152.643
	10.2306	1332.72		19.689	1312.71		29.3678	1370.22			24.097	1677.55		29.3678	1370.22		-16.2943	159.823
	10.2177	1331.44		19.6661	1311.6		29.335	1368.89			24.1334	1677.96		29.335	1368.89		-16.4887	167.293
	10.2044	1330.18		19.6429	1310.54		29.3018	1367.6			24.1699	1678.39		29.3018	1367.6		-16.6812	175.045
	10.1909	1328.93		19.6193	1309.53		29.2683	1366.37			24.2064	1678.84		29.2683	1366.37		-16.8717	183.072
	10.177	1327.7		19.5955	1308.55		29.2345	1365.2			24.2428	1679.29		29.2345	1365.2		-17.0603	191.357
	10.1629	1326.5		19.5714	1307.62		29.2006	1364.11			24.2791	1679.74		29.2006	1364.11		-17.2472	199.881
	10.1486	1325.34		19.5469	1306.72		29.1665	1363.09			24.3154	1680.19		29.1665	1363.09		-17.4325	208.599
	10.1342	1324.23		19.5221	1305.85		29.1321	1362.12			24.3516	1680.65		29.1321	1362.12		-17.6166	217.453
	10.1197	1323.16		19.4969	1305.01		29.0974	1361.17			24.3876	1681.1		29.0974	1361.17		-17.7994	226.416
	10.1051	1322.14		19.4715	1304.21		29.0622	1360.25			24.4236	1681.54		29.0622	1360.25		-17.9812	235.477
	10.0903	1321.14		19.4459	1303.45		29.0266	1359.33			24.4594	1681.96		29.0266	1359.33		-18.1618	244.637
	10.0753	1320.17		19.4201	1302.74		28.9906	1358.41			24.4949	1682.33		28.9906	1358.41		-18.3413	253.875
	10.06	1319.21		19.394	1302.07		28.954	1357.5			24.53	1682.66		28.954	1357.5		-18.5198	263.166
	10.0445	1318.27		19.3678	1301.45		28.9171	1356.59			24.5648	1682.93		28.9171	1356.59		-18.6971	272.55
	10.0288	1317.34		19.3413	1300.87		28.8797	1355.68			24.5992	1683.13		28.8797	1355.68		-18.8728	282.1
	10.0129	1316.42		19.3147	1300.33		28.8419	1354.78			24.6332	1683.27		28.8419	1354.78		-19.0468	291.828
	9.99675	1315.52		19.2879	1299.84		28.8036	1353.88			24.6668	1683.34		28.8036	1353.88		-19.2195	301.666
	9.98042	1314.63		19.2611	1299.41		28.765	1353			24.7001	1683.34		28.765	1353		-19.3912	311.541
	9.96393	1313.77		19.2341	1299.04		28.726	1352.12			24.7329	1683.29		28.726	1352.12		-19.5619	321.433
	9.9473	1312.92		19.2071	1298.73		28.6866	1351.24			24.7654	1683.17		28.6866	1351.24		-19.7316	331.377
	9.93053	1312.09		19.1801	1298.48		28.6466	1350.35			24.7975	1683		28.6466	1350.35		-19.8997	341.445
	9.91363	1311.29		19.1532	1298.3		28.6061	1349.44			24.8292	1682.78		28.6061	1349.44		-20.0661	351.669
	9.89664	1310.51		19.1264	1298.2		28.5652	1348.5			24.8607	1682.53		28.5652	1348.5		-20.2309	362.017
	9.8796	1309.76		19.0997	1298.2		28.5237	1347.53			24.8921	1682.24		28.5237	1347.53		-20.3944	372.446
	9.86253	1309.05		19.0732	1298.28		28.4816	1346.53			24.9232	1681.96		28.4816	1346.53		-20.5565	382.933
	9.8455	1308.39		19.0469	1298.45		28.4389	1345.48			24.9543	1681.67		28.4389	1345.48		-20.7174	393.451
	9.82854	1307.78		19.0206	1298.7		28.3956	1344.38			24.9854	1681.39		28.3956	1344.38		-20.8771	403.98
	9.81167	1307.23		18.9945	1299		28.3517	1343.22			25.0164	1681.12		28.3517	1343.22		-21.0354	414.533
	9.7949	1306.73		18.9683	1299.34		28.307	1342			25.0474	1680.87		28.307	1342		-21.1921	425.105
	9.77824	1306.29		18.942	1299.71		28.2618	1340.73			25.0785	1680.66		28.2618	1340.73		-21.3476	435.657
	9.76175	1305.92		18.9156	1300.12		28.216	1339.41			25.1098	1680.5		28.216	1339.41		-21.5019	446.141
	9.74545	1305.62		18.8892	1300.54		28.1696	1338.05			25.1413	1680.41		28.1696	1338.05		-21.6554	456.523
	9.72936	1305.39		18.8625	1300.96		28.1226	1336.63			25.173	1680.38		28.1226	1336.63		-21.8079	466.786
	9.71351	1305.24		18.8356	1301.36		28.0751	1335.16			25.205	1680.44		28.0751	1335.16		-21.9598	476.912
	9.6979	1305.16		18.8083	1301.74		28.027	1333.66			25.2372	1680.57		28.027	1333.66		-22.1109	486.91
	9.6825	1305.16		18.7807	1302.09		27.9785	1332.13			25.2698	1680.78		27.9785	1332.13		-22.2609	496.858
	9.66729	1305.21		18.7529	1302.41		27.9296	1330.59			25.3026	1681.06		27.9296	1330.59		-22.4093	506.844
	9.65218	1305.31		18.7247	1302.71		27.8803	1329.04			25.3356	1681.4		27.8803	1329.04		-22.5562	516.89
	9.6371	1305.44		18.6962	1302.97		27.8308	1327.5			25.3687	1681.78		27.8308	1327.5		-22.7013	527.006
	9.62198	1305.59		18.6673	1303.18		27.7809	1325.96			25.4018	1682.2		27.7809	1325.96		-22.8444	537.25
	9.60683	1305.75		18.6381	1303.35		27.7307	1324.42			25.4349	1682.64		27.7307	1324.42		-22.9852	547.657
	9.59161	1305.92		18.6084	1303.46		27.6802	1322.87			25.4681	1683.09		27.6802	1322.87		-23.1238	558.206
	9.57629	1306.09		18.5783	1303.51		27.6293	1321.32			25.5012	1683.57		27.6293	1321.32		-23.2604	568.86
	9.56085	1306.25		18.5478	1303.52		27.578	1319.74			25.5342	1684.05		27.578	1319.74		-23.395	579.611
	9.54529	1306.42		18.5169	1303.48		27.5263	1318.14			25.5671	1684.52		27.5263	1318.14		-23.5275	590.476
	9.5296	1306.57		18.4857	1303.41		27.4741	1316.5			25.5998	1684.99		27.4741	1316.5		-23.6579	601.47
	9.51379	1306.71		18.4542	1303.32		27.4214	1314.84			25.6324	1685.44		27.4214	1314.84		-23.7861	612.571
	9.49785	1306.84		18.4225	1303.22		27.3682	1313.12			25.6648	1685.88		27.3682	1313.12		-23.9124	623.724
	9.48175	1306.96		18.3906	1303.11		27.3144	1311.35			25.697	1686.3		27.3144	1311.35		-24.037	634.881
	9.46547	1307.05		18.3587	1303.01		27.26	1309.51			25.729	1686.7		27.26	1309.51		-24.1599	646.002
	9.44903	1307.12		18.3266	1302.93		27.2049	1307.59			25.7608	1687.08		27.2049	1307.59		-24.2814	657.034
	9.43243	1307.18		18.2945	1302.87		27.1492	1305.61			25.7924	1687.42		27.1492	1305.61		-24.4016	667.926
	9.41565	1307.2		18.2624	1302.84		27.0928	1303.56			25.8237	1687.72		27.0928	1303.56		-24.5206	678.663
	9.39868	1307.2		18.2304	1302.86		27.0359	1301.44			25.8546	1687.97		27.0359	1301.44		-24.6385	689.24
	9.38149	1307.17		18.1985	1302.93		26.9782	1299.24			25.8852	1688.18		26.9782	1299.24		-24.7553	699.659
	9.36403	1307.1		18.1668	1303.08		26.9199	1296.96			25.9156	1688.33		26.9199	1296.96		-24.8707	709.957
	9.34625	1306.97		18.1353	1303.3		26.8608	1294.59			25.9455	1688.44		26.8608	1294.59		-24.9846	720.189
	9.32812	1306.79		18.1039	1303.59		26.801	1292.13			25.9752	1688.49		26.801	1292.13		-25.0966	730.395
	9.30967	1306.55		18.0727	1303.94		26.7406	1289.59			26.0044	1688.48		26.7406	1289.59		-25.2068	740.57
	9.29093	1306.26		18.0415	1304.33		26.6796	1286.98			26.0333	1688.41		26.6796	1286.98		-25.3155	750.636
	9.27192	1305.93		18.0105	1304.78		26.6181	1284.33			26.0618	1688.3		26.6181	1284.33		-25.4235	760.431
	9.25265	1305.55		17.9794	1305.26		26.5561	1281.65			26.0901	1688.15		26.5561	1281.65		-25.5315	769.792
	9.23311	1305.13		17.9483	1305.77		26.4938	1278.95			26.1182	1687.97		26.4938	1278.95		-25.6401	778.635
	9.21336	1304.68		17.9171	1306.28		26.4312	1276.23			26.1461	1687.77		26.4312	1276.23		-25.7492	786.967
	9.19345	1304.2		17.8857	1306.79		26.3682	1273.5			26.1738	1687.55		26.3682	1273.5		-25.8584	794.83
	9.17338	1303.7		17.8541	1307.3		26.305	1270.77			26.2013	1687.31		26.305	1270.77		-25.9678	802.244
	9.15313	1303.17		17.8223	1307.81		26.2415	1268.04			26.2287	1687.06		26.2415	1268.04		-26.0773	809.201
	9.13265	1302.6		17.7903	1308.3		26.1778	1265.33			26.256	1686.82		26.1778	1265.33		-26.1871	815.66
	9.11195	1301.99		17.7579	1308.77		26.1139	1262.63			26.2834	1686.6		26.1139	1262.63		-26.2974	821.573
	9.09103	1301.35		17.7251	1309.18		26.0498	1259.96			26.3108	1686.41		26.0498	1259.96		-26.4083	826.946
	9.06993	1300.69		17.6918	1309.52		25.9856	1257.32			26.3382	1686.25		25.9856	1257.32		-26.5194	831.845
	9.04867	1300.01		17.658	1309.8		25.9214	1254.74			26.3658	1686.11		25.9214	1254.74		-26.6303	836.373
	9.02728	1299.31		17.6236	1309.98		25.8571	1252.21			26.3933	1686		25.8571	1252.21		-26.7405	840.643
	9.00575	1298.6		17.5885	1310.07		25.7929	1249.74			26.4209	1685.92		25.7929	1249.74		-26.8495	844.75
	8.98406	1297.87		17.5527	1310.05		25.7285	1247.31			26.4486	1685.85		25.7285	1247.31		-26.9572	848.737
	8.96218	1297.12		17.5161	1309.91		25.6641	1244.92			26.4762	1685.8		25.6641	1244.92		-27.0635	852.652
	8.94012	1296.35		17.4788	1309.65		25.5996	1242.57			26.5038	1685.75		25.5996	1242.57		-27.1678	856.579
	8.9179	1295.55		17.4407	1309.29		25.5349	1240.26			26.5314	1685.72		25.5349	1240.26		-27.2695	860.649
	8.89551	1294.73		17.402	1308.83		25.4702	1237.99			26.5591	1685.71		25.4702	1237.99		-27.3678	865.009
	8.87286	1293.88		17.3627	1308.28		25.4053	1235.75			26.5867	1685.71		25.4053	1235.75		-27.4624	869.75
	8.84989	1292.97		17.3227	1307.63		25.3403	1233.55			26.6143	1685.73		25.3403	1233.55		-27.5532	874.882
	8.82661	1292.01		17.2821	1306.9		25.2752	1231.38			26.6419	1685.75		25.2752	1231.38		-27.6403	880.377
	8.80304	1291.01		17.2409	1306.07		25.2098	1229.22			26.6695	1685.79		25.2098	1229.22		-27.7239	886.219
	8.77925	1289.98		17.1991	1305.16		25.1441	1227.08			26.697	1685.83		25.1441	1227.08		-27.8038	892.414
	8.75531	1288.92		17.1568	1304.19		25.0783	1224.97			26.7244	1685.87		25.0783	1224.97		-27.8801	898.969
	8.73128	1287.86		17.1141	1303.16		25.0121	1222.87			26.7518	1685.92		25.0121	1222.87		-27.9528	905.852
	8.70721	1286.81		17.0709	1302.07		24.9458	1220.78			26.7792	1685.99		24.9458	1220.78		-28.0222	913.015
	8.68314	1285.77		17.0272	1300.93		24.8792	1218.72			26.8067	1686.09		24.8792	1218.72		-28.0885	920.411
	8.65905	1284.74		16.9831	1299.73		24.8125	1216.71			26.8341	1686.21		24.8125	1216.71		-28.152	927.965
	8.63493	1283.73		16.9386	1298.49		24.7457	1214.75			26.8616	1686.36		24.7457	1214.75		-28.2133	935.564
	8.61079	1282.73		16.8937	1297.21		24.6791	1212.87			26.8892	1686.54		24.6791	1212.87		-28.2728	943.1
	8.5866	1281.74		16.8486	1295.92		24.6125	1211.07			26.9167	1686.74		24.6125	1211.07		-28.3314	950.425
	8.56236	1280.76		16.8031	1294.61		24.546	1209.36			26.9443	1686.98		24.546	1209.36		-28.3899	957.364
	8.53807	1279.79		16.7574	1293.28		24.4796	1207.73			26.972	1687.26		24.4796	1207.73		-28.4488	963.805
	8.51375	1278.84		16.7114	1291.94		24.4133	1206.17			26.9999	1687.59		24.4133	1206.17		-28.508	969.71
	8.48944	1277.91		16.665	1290.57		24.347	1204.7			27.0279	1687.98		24.347	1204.7		-28.5676	975.082
	8.46515	1277.02		16.6184	1289.19		24.2807	1203.29			27.0561	1688.44		24.2807	1203.29		-28.6273	979.957
	8.4409	1276.15		16.5715	1287.79		24.2146	1201.97			27.0846	1688.96		24.2146	1201.97		-28.6869	984.371
	8.41676	1275.33		16.5243	1286.38		24.1485	1200.73			27.1132	1689.54		24.1485	1200.73		-28.7465	988.34
	8.39278	1274.56		16.4768	1284.95		24.0824	1199.57			27.142	1690.18		24.0824	1199.57		-28.806	991.843
	8.36898	1273.86		16.429	1283.5		24.0165	1198.5			27.1709	1690.88		24.0165	1198.5		-28.8658	994.827
	8.34534	1273.21		16.3808	1282.02		23.9507	1197.54			27.2	1691.61		23.9507	1197.54		-28.9261	997.24
	8.32184	1272.61		16.3323	1280.52		23.8851	1196.67			27.2291	1692.38		23.8851	1196.67		-28.9869	999.087
	8.29842	1272.06		16.2835	1278.99		23.8196	1195.89			27.2582	1693.19		23.8196	1195.89		-29.048	1000.45
	8.2751	1271.55		16.2342	1277.43		23.7542	1195.21			27.2874	1694.02		23.7542	1195.21		-29.1086	1001.46
	8.25184	1271.08		16.1847	1275.84		23.6889	1194.63			27.3165	1694.86		23.6889	1194.63		-29.1682	1002.23
	8.22864	1270.65		16.1347	1274.23		23.6239	1194.15			27.3456	1695.71		23.6239	1194.15		-29.2266	1002.83
	8.20543	1270.25		16.0843	1272.57		23.5592	1193.79			27.3745	1696.56		23.5592	1193.79		-29.2835	1003.29
	8.18216	1269.86		16.0335	1270.87		23.4946	1193.52			27.4032	1697.4		23.4946	1193.52		-29.3392	1003.58
	8.15874	1269.47		15.9822	1269.12		23.4302	1193.35			27.4318	1698.22		23.4302	1193.35		-29.3934	1003.76
	8.13514	1269.07		15.9305	1267.32		23.3657	1193.25			27.4602	1699.02		23.3657	1193.25		-29.4461	1003.86
	8.11131	1268.65		15.8782	1265.46		23.3013	1193.2			27.4882	1699.8		23.3013	1193.2		-29.4967	1003.96
	8.0872	1268.2		15.8254	1263.53		23.2367	1193.2			27.516	1700.54		23.2367	1193.2		-29.5449	1004.22
	8.06272	1267.7		15.772	1261.54		23.172	1193.23			27.5434	1701.23		23.172	1193.23		-29.5897	1004.83
	8.03784	1267.16		15.7181	1259.5		23.1069	1193.26			27.5704	1701.86		23.1069	1193.26		-29.6301	1006.04
	8.01257	1266.55		15.6638	1257.43		23.0414	1193.28			27.597	1702.43		23.0414	1193.28		-29.6654	1008.05
	7.98692	1265.9		15.6093	1255.34		22.9755	1193.28			27.6232	1702.94		22.9755	1193.28		-29.6955	1010.94
	7.96091	1265.2		15.5544	1253.24		22.9091	1193.25			27.6489	1703.37		22.9091	1193.25		-29.7207	1014.72
	7.93451	1264.44		15.4993	1251.15		22.8422	1193.18			27.6742	1703.75		22.8422	1193.18		-29.7416	1019.32
	7.9077	1263.62		15.4441	1249.09		22.7748	1193.07			27.6992	1704.08		22.7748	1193.07		-29.7588	1024.68
	7.88046	1262.74		15.3888	1247.06		22.7067	1192.9			27.724	1704.38		22.7067	1192.9		-29.7727	1030.76
	7.85283	1261.81		15.3335	1245.1		22.6381	1192.69			27.7486	1704.66		22.6381	1192.69		-29.7836	1037.55
	7.82488	1260.83		15.2783	1243.21		22.5689	1192.43			27.773	1704.93		22.5689	1192.43		-29.7915	1045.03
	7.79661	1259.81		15.2233	1241.39		22.4992	1192.12			27.7973	1705.18		22.4992	1192.12		-29.7968	1053.17
	7.76805	1258.76		15.1684	1239.65		22.4289	1191.77			27.8215	1705.43		22.4289	1191.77		-29.8002	1061.81
	7.73923	1257.68		15.1136	1237.99		22.358	1191.36			27.8455	1705.67		22.358	1191.36		-29.8023	1070.81
	7.71019	1256.58		15.0588	1236.4		22.2864	1190.9			27.8694	1705.9		22.2864	1190.9		-29.8036	1080.06
	7.68099	1255.48		15.0042	1234.87		22.2143	1190.37			27.8932	1706.12		22.2143	1190.37		-29.8044	1089.47
	7.65173	1254.39		14.9497	1233.42		22.1415	1189.79			27.9168	1706.32		22.1415	1189.79		-29.8049	1099
	7.6225	1253.34		14.8953	1232.04		22.068	1189.13			27.9404	1706.51		22.068	1189.13		-29.8049	1108.64
	7.59334	1252.32		14.8409	1230.71		21.9938	1188.41			27.9637	1706.68		21.9938	1188.41		-29.8042	1118.41
	7.56427	1251.34		14.7865	1229.43		21.9189	1187.62			27.9869	1706.83		21.9189	1187.62		-29.8023	1128.34
	7.53526	1250.41		14.7321	1228.2		21.8435	1186.78			28.01	1706.96		21.8435	1186.78		-29.7993	1138.4
	7.50632	1249.5		14.6776	1227		21.7675	1185.91			28.033	1707.1		21.7675	1185.91		-29.7952	1148.52
	7.47744	1248.64		14.623	1225.83		21.6909	1184.99			28.0561	1707.24		21.6909	1184.99		-29.7904	1158.58
	7.44861	1247.81		14.5682	1224.68		21.6137	1184.02			28.0791	1707.4		21.6137	1184.02		-29.785	1168.5
	7.4198	1247.01		14.5133	1223.54		21.536	1183.04			28.1021	1707.58		21.536	1183.04		-29.779	1178.25
	7.39101	1246.23		14.4581	1222.42		21.458	1182.06			28.1251	1707.77		21.458	1182.06		-29.7724	1187.78
	7.36222	1245.48		14.4029	1221.31		21.3796	1181.08			28.1481	1707.98		21.3796	1181.08		-29.7652	1197.08
	7.33345	1244.75		14.3475	1220.24		21.3008	1180.09			28.171	1708.19		21.3008	1180.09		-29.7569	1206.19
	7.30464	1244.05		14.2921	1219.21		21.2215	1179.08			28.1938	1708.4		21.2215	1179.08		-29.747	1215.15
	7.27576	1243.35		14.2368	1218.23		21.1417	1178.03			28.2165	1708.6		21.1417	1178.03		-29.7352	1224.03
	7.24677	1242.65		14.1815	1217.3		21.0613	1176.94			28.2389	1708.78		21.0613	1176.94		-29.7212	1232.85
	7.2177	1241.95		14.1261	1216.41		20.9803	1175.82			28.2612	1708.93		20.9803	1175.82		-29.7045	1241.66
	7.18863	1241.27		14.0708	1215.57		20.8987	1174.65			28.2831	1709.04		20.8987	1174.65		-29.6846	1250.58
	7.15964	1240.63		14.0154	1214.77		20.8166	1173.43			28.3046	1709.11		20.8166	1173.43		-29.661	1259.69
	7.13076	1240.03		13.96	1213.99		20.7339	1172.18			28.3259	1709.14		20.7339	1172.18		-29.6333	1269.04
	7.10198	1239.46		13.9045	1213.24		20.6505	1170.88			28.347	1709.14		20.6505	1170.88		-29.6015	1278.64
	7.07328	1238.94		13.8488	1212.5		20.5666	1169.52			28.3678	1709.12		20.5666	1169.52		-29.5661	1288.37
	7.04466	1238.45		13.793	1211.76		20.4819	1168.08			28.3885	1709.09		20.4819	1168.08		-29.528	1298.07
	7.01611	1237.99		13.7369	1211.02		20.3964	1166.55			28.4089	1709.03		20.3964	1166.55		-29.4875	1307.64
	6.98757	1237.55		13.6806	1210.27		20.3101	1164.9			28.4292	1708.97		20.3101	1164.9		-29.4449	1317.05
	6.95897	1237.12		13.624	1209.51		20.2228	1163.14			28.4494	1708.89		20.2228	1163.14		-29.3999	1326.32
	6.93029	1236.7		13.5672	1208.73		20.1346	1161.27			28.4695	1708.8		20.1346	1161.27		-29.3526	1335.48
	6.90157	1236.29		13.5101	1207.96		20.0456	1159.28			28.4894	1708.71		20.0456	1159.28		-29.3031	1344.5
	6.87286	1235.9		13.4528	1207.18		19.9558	1157.2			28.5091	1708.6		19.9558	1157.2		-29.2518	1353.33
	6.84416	1235.54		13.3954	1206.41		19.8651	1155.02			28.5288	1708.49		19.8651	1155.02		-29.1986	1362
	6.81548	1235.19		13.3377	1205.63		19.7738	1152.77			28.5483	1708.37		19.7738	1152.77		-29.1436	1370.53
	6.78684	1234.88		13.2797	1204.83		19.6817	1150.43			28.5677	1708.24		19.6817	1150.43		-29.0868	1378.94
	6.75828	1234.61		13.2215	1204.01		19.5889	1148.01			28.5871	1708.12		19.5889	1148.01		-29.0286	1387.19
	6.7298	1234.37		13.163	1203.19		19.4954	1145.51			28.6064	1708.02		19.4954	1145.51		-28.9697	1395.14
	6.70138	1234.16		13.1043	1202.35		19.4013	1142.94			28.6257	1707.94		19.4013	1142.94		-28.9108	1402.65
	6.67311	1234		13.0453	1201.49		19.3065	1140.31			28.6451	1707.88		19.3065	1140.31		-28.8525	1409.65
	6.64508	1233.91		12.9861	1200.62		19.2112	1137.62			28.6646	1707.86		19.2112	1137.62		-28.7952	1416.05
	6.61736	1233.91		12.9266	1199.75		19.1152	1134.88			28.6842	1707.9		19.1152	1134.88		-28.7391	1421.82
	6.59	1233.99		12.8669	1198.86		19.0187	1132.08			28.7041	1707.99		19.0187	1132.08		-28.6842	1426.98
	6.563	1234.17		12.807	1197.97		18.9217	1129.23			28.7241	1708.14		18.9217	1129.23		-28.6301	1431.61
	6.53633	1234.44		12.7468	1197.05		18.8242	1126.34			28.7443	1708.34		18.8242	1126.34		-28.5762	1435.85
	6.50995	1234.78		12.6863	1196.12		18.7262	1123.42			28.7646	1708.59		18.7262	1123.42		-28.5216	1439.9
	6.48377	1235.19		12.6255	1195.16		18.6279	1120.47			28.7849	1708.87		18.6279	1120.47		-28.4656	1443.96
	6.45776	1235.64		12.5644	1194.18		18.5293	1117.53			28.8054	1709.18		18.5293	1117.53		-28.4076	1448.14
	6.43184	1236.14		12.5029	1193.15		18.4305	1114.58			28.8258	1709.52		18.4305	1114.58		-28.3474	1452.5
	6.40599	1236.67		12.4411	1192.09		18.3313	1111.64			28.8461	1709.87		18.3313	1111.64		-28.2852	1457.05
	6.3802	1237.23		12.3789	1190.99		18.2319	1108.69			28.8664	1710.24		18.2319	1108.69		-28.2212	1461.75
	6.35445	1237.82		12.3165	1189.87		18.1322	1105.73			28.8867	1710.6		18.1322	1105.73		-28.1558	1466.54
	6.3287	1238.43		12.2537	1188.73		18.0322	1102.77			28.9067	1710.96		18.0322	1102.77		-28.089	1471.43
	6.30291	1239.06		12.1908	1187.57		17.932	1099.81			28.9266	1711.31		17.932	1099.81		-28.0207	1476.45
	6.27701	1239.68		12.1275	1186.39		17.8316	1096.87			28.9463	1711.63		17.8316	1096.87		-27.9507	1481.64
	6.25092	1240.28		12.064	1185.19		17.731	1093.94			28.9658	1711.94		17.731	1093.94		-27.8791	1486.98
	6.22463	1240.86		12.0001	1183.96		17.6302	1091.01			28.9852	1712.23		17.6302	1091.01		-27.8058	1492.48
	6.19811	1241.42		11.9359	1182.69		17.5293	1088.11			29.0043	1712.51		17.5293	1088.11		-27.7306	1498.22
	6.17138	1241.95		11.8712	1181.36		17.4283	1085.24			29.0233	1712.77		17.4283	1085.24		-27.6529	1504.33
	6.14451	1242.46		11.8061	1179.97		17.3272	1082.4			29.042	1713.01		17.3272	1082.4		-27.5724	1510.85
	6.11751	1242.97		11.7404	1178.52		17.2261	1079.59			29.0605	1713.23		17.2261	1079.59		-27.4889	1517.83
	6.09036	1243.46		11.6743	1177.02		17.1248	1076.81			29.0787	1713.41		17.1248	1076.81		-27.4023	1525.3
	6.06303	1243.93		11.6078	1175.48		17.0235	1074.05			29.0966	1713.55		17.0235	1074.05		-27.3126	1533.24
	6.03552	1244.38		11.5411	1173.92		16.922	1071.31			29.1142	1713.65		16.922	1071.31		-27.2202	1541.61
	6.00783	1244.81		11.4741	1172.34		16.8205	1068.58			29.1315	1713.71		16.8205	1068.58		-27.1251	1550.35
	5.97992	1245.2		11.4069	1170.77		16.7187	1065.86			29.1485	1713.74		16.7187	1065.86		-27.0277	1559.42
	5.95176	1245.56		11.3396	1169.19		16.6169	1063.17			29.1653	1713.75		16.6169	1063.17		-26.9278	1568.79
	5.92336	1245.89		11.272	1167.62		16.5151	1060.5			29.182	1713.76		16.5151	1060.5		-26.8257	1578.42
	5.89474	1246.19		11.2043	1166.04		16.4131	1057.85			29.1987	1713.78		16.4131	1057.85		-26.7214	1588.3
	5.86592	1246.47		11.1362	1164.43		16.3111	1055.24			29.2154	1713.84		16.3111	1055.24		-26.6151	1598.37
	5.83693	1246.73		11.0677	1162.79		16.2092	1052.67			29.2322	1713.92		16.2092	1052.67		-26.5073	1608.52
	5.80775	1246.97		10.999	1161.12		16.1071	1050.13			29.249	1714.03		16.1071	1050.13		-26.3982	1618.67
	5.77839	1247.19		10.9299	1159.44		16.0051	1047.62			29.2659	1714.2		16.0051	1047.62		-26.288	1628.8
	5.74882	1247.37		10.8607	1157.76		15.9031	1045.15			29.283	1714.42		15.9031	1045.15		-26.1765	1638.93
	5.71899	1247.53		10.7914	1156.09		15.8012	1042.74			29.3003	1714.7		15.8012	1042.74		-26.0639	1649
	5.68886	1247.63		10.722	1154.44		15.6994	1040.38			29.3178	1715.04		15.6994	1040.38		-25.9507	1658.94
	5.65844	1247.69		10.6525	1152.81		15.5977	1038.08			29.3353	1715.42		15.5977	1038.08		-25.8366	1668.76
	5.62773	1247.71		10.5829	1151.18		15.4963	1035.86			29.3529	1715.85		15.4963	1035.86		-25.7215	1678.49
	5.59677	1247.69		10.5131	1149.56		15.3951	1033.72			29.3705	1716.31		15.3951	1033.72		-25.6052	1688.16
	5.56557	1247.64		10.4431	1147.93		15.2941	1031.65			29.3881	1716.79		15.2941	1031.65		-25.4877	1697.78
	5.53414	1247.56		10.3728	1146.28		15.1933	1029.66			29.4057	1717.28		15.1933	1029.66		-25.3688	1707.34
	5.50247	1247.44		10.3023	1144.62		15.0927	1027.74			29.4231	1717.77		15.0927	1027.74		-25.2488	1716.83
	5.47056	1247.29		10.2315	1142.94		14.9923	1025.88			29.4403	1718.27		14.9923	1025.88		-25.1273	1726.27
	5.43843	1247.11		10.1605	1141.24		14.8921	1024.09			29.4575	1718.76		14.8921	1024.09		-25.0042	1735.72
	5.40615	1246.91		10.0893	1139.54		14.7921	1022.36			29.4745	1719.26		14.7921	1022.36		-24.8791	1745.25
	5.37374	1246.69		10.018	1137.84		14.6922	1020.7			29.4915	1719.77		14.6922	1020.7		-24.7515	1754.92
	5.34121	1246.46		9.94655	1136.15		14.5925	1019.1			29.5083	1720.28		14.5925	1019.1		-24.6211	1764.84
	5.30856	1246.22		9.87499	1134.47		14.4929	1017.55			29.525	1720.78		14.4929	1017.55		-24.4872	1775.1
	5.27577	1245.96		9.8033	1132.8		14.3933	1016.05			29.5416	1721.28		14.3933	1016.05		-24.3493	1785.84
	5.24284	1245.67		9.73148	1131.14		14.2939	1014.59			29.5581	1721.78		14.2939	1014.59		-24.2071	1797.08
	5.20976	1245.36		9.6595	1129.48		14.1944	1013.17			29.5744	1722.27		14.1944	1013.17		-24.0605	1808.89
	5.17657	1245.03		9.58738	1127.82		14.095	1011.78			29.5905	1722.74		14.095	1011.78		-23.9095	1821.27
	5.14331	1244.69		9.51516	1126.17		13.9955	1010.4			29.6065	1723.21		13.9955	1010.4		-23.7541	1834.18
	5.10999	1244.35		9.44287	1124.54		13.8959	1009.05			29.6224	1723.68		13.8959	1009.05		-23.595	1847.53
	5.07658	1244		9.37054	1122.93		13.7963	1007.72			29.6382	1724.16		13.7963	1007.72		-23.4329	1861.18
	5.04306	1243.62		9.29821	1121.35		13.6967	1006.42			29.6539	1724.63		13.6967	1006.42		-23.2685	1874.98
	5.00937	1243.22		9.2259	1119.81		13.5972	1005.15			29.6696	1725.11		13.5972	1005.15		-23.1023	1888.84
	4.97552	1242.79		9.15365	1118.31		13.4976	1003.91			29.6851	1725.58		13.4976	1003.91		-22.9349	1902.66
	4.94152	1242.34		9.08147	1116.85		13.3981	1002.72			29.7005	1726.06		13.3981	1002.72		-22.7666	1916.37
	4.90739	1241.87		9.00935	1115.43		13.2987	1001.57			29.7158	1726.54		13.2987	1001.57		-22.5978	1929.92
	4.8731	1241.37		8.93726	1114.05		13.1995	1000.48			29.7311	1727.03		13.1995	1000.48		-22.4288	1943.25
	4.83869	1240.86		8.86512	1112.68		13.1005	999.464			29.7463	1727.52		13.1005	999.464		-22.2603	1956.23
	4.80417	1240.34		8.79286	1111.33		13.0017	998.531			29.7615	1728.02		13.0017	998.531		-22.0925	1968.82
	4.76956	1239.81		8.72047	1109.97		12.9032	997.679			29.7766	1728.54		12.9032	997.679		-21.9255	1981.01
	4.73483	1239.27		8.64796	1108.62		12.8049	996.903			29.7918	1729.07		12.8049	996.903		-21.7594	1992.8
	4.7	1238.71		8.57539	1107.28		12.7067	996.194			29.8069	1729.61		12.7067	996.194		-21.5945	2004.14
	4.66508	1238.15		8.50278	1105.96		12.6086	995.535			29.8219	1730.15		12.6086	995.535		-21.4311	2014.97
	4.63005	1237.58		8.43011	1104.66		12.5105	994.912			29.8369	1730.7		12.5105	994.912		-21.2697	2025.22
	4.59488	1236.99		8.35739	1103.37		12.4124	994.324			29.8518	1731.25		12.4124	994.324		-21.11	2034.91
	4.55953	1236.39		8.28466	1102.11		12.3143	993.777			29.8665	1731.79		12.3143	993.777		-20.9514	2044.18
	4.52395	1235.76		8.21191	1100.87		12.2162	993.268			29.881	1732.28		12.2162	993.268		-20.7933	2053.14
	4.4881	1235.09		8.13915	1099.65		12.118	992.787			29.8952	1732.74		12.118	992.787		-20.6353	2061.89
	4.45198	1234.38		8.06639	1098.46		12.0196	992.325			29.9092	1733.17		12.0196	992.325		-20.4771	2070.47
	4.41561	1233.64		7.99366	1097.3		11.9211	991.879			29.9228	1733.55		11.9211	991.879		-20.3187	2078.91
	4.37898	1232.87		7.92096	1096.16		11.8225	991.453			29.9362	1733.89		11.8225	991.453		-20.1602	2087.19
	4.34211	1232.06		7.84833	1095.07		11.7238	991.051			29.9492	1734.18		11.7238	991.051		-20.0016	2095.31
	4.30501	1231.22		7.7758	1094.01		11.6249	990.67			29.9619	1734.42		11.6249	990.67		-19.8425	2103.34
	4.26775	1230.36		7.70346	1093.02		11.5259	990.304			29.9743	1734.63		11.5259	990.304		-19.6824	2111.38
	4.23034	1229.49		7.63135	1092.09		11.4267	989.945			29.9865	1734.83		11.4267	989.945		-19.5209	2119.54
	4.19282	1228.61		7.55948	1091.23		11.3273	989.587			29.9987	1735.02		11.3273	989.587		-19.3577	2127.88
	4.15519	1227.71		7.48787	1090.44		11.2275	989.219			30.0107	1735.19		11.2275	989.219		-19.1928	2136.38
	4.11751	1226.82		7.4165	1089.72		11.1275	988.833			30.0225	1735.34		11.1275	988.833		-19.0261	2145.05
	4.07982	1225.94		7.34541	1089.08		11.0271	988.428			30.0341	1735.46		11.0271	988.428		-18.8576	2153.88
	4.0421	1225.07		7.27462	1088.52		10.9264	988.004			30.0454	1735.55		10.9264	988.004		-18.6876	2162.8
	4.00429	1224.18		7.20413	1088.05		10.8253	987.561			30.0565	1735.61		10.8253	987.561		-18.5167	2171.66
	3.96637	1223.29		7.13389	1087.64		10.724	987.101			30.0676	1735.67		10.724	987.101		-18.3455	2180.35
	3.92837	1222.39		7.06384	1087.3		10.6223	986.622			30.0786	1735.73		10.6223	986.622		-18.1741	2188.81
	3.89034	1221.48		6.99393	1087.01		10.5203	986.122			30.0895	1735.8		10.5203	986.122		-18.0027	2197.01
	3.85237	1220.6		6.9241	1086.76		10.4179	985.6			30.1004	1735.88		10.4179	985.6		-17.8313	2204.96
	3.8145	1219.75		6.85431	1086.54		10.3152	985.06			30.1113	1735.97		10.3152	985.06		-17.6594	2212.78
	3.77673	1218.91		6.78456	1086.35		10.2122	984.506			30.122	1736.05		10.2122	984.506		-17.4864	2220.57
	3.73904	1218.11		6.71482	1086.19		10.1089	983.942			30.1326	1736.12		10.1089	983.942		-17.312	2228.39
	3.70141	1217.32		6.6451	1086.05		10.0053	983.368			30.143	1736.16		10.0053	983.368		-17.1363	2236.27
	3.66386	1216.55		6.5754	1085.95		9.90137	982.78			30.1532	1736.17		9.90137	982.78		-16.9596	2244.16
	3.62644	1215.82		6.50569	1085.87		9.79708	982.165			30.1631	1736.13		9.79708	982.165		-16.7823	2251.99
	3.58921	1215.15		6.43595	1085.82		9.69235	981.508			30.1728	1736.09		9.69235	981.508		-16.6045	2259.75
	3.55219	1214.52		6.36613	1085.77		9.58713	980.802			30.1825	1736.04		9.58713	980.802		-16.4262	2267.45
	3.51534	1213.95		6.29621	1085.73		9.48143	980.049			30.1922	1736		9.48143	980.049		-16.2471	2275.12
	3.47861	1213.41		6.22614	1085.68		9.37529	979.255			30.2019	1735.98		9.37529	979.255		-16.0673	2282.81
	3.44195	1212.9		6.15589	1085.61		9.26873	978.423			30.2116	1735.98		9.26873	978.423		-15.8868	2290.52
	3.40536	1212.42		6.08541	1085.53		9.16175	977.558			30.2213	1736		9.16175	977.558		-15.7055	2298.26
	3.36887	1211.98		6.01471	1085.42		9.05435	976.661			30.2311	1736.05		9.05435	976.661		-15.523	2306.13
	3.3325	1211.57		5.9438	1085.29		8.94654	975.727			30.2409	1736.13		8.94654	975.727		-15.3392	2314.21
	3.29623	1211.19		5.87268	1085.14		8.83829	974.758			30.2508	1736.23		8.83829	974.758		-15.1538	2322.52
	3.26004	1210.85		5.80139	1084.97		8.72968	973.763			30.2608	1736.37		8.72968	973.763		-14.9666	2331.13
	3.22391	1210.53		5.72997	1084.79		8.62077	972.755			30.2709	1736.54		8.62077	972.755		-14.7773	2340.13
	3.18784	1210.24		5.65843	1084.61		8.51161	971.744			30.281	1736.72		8.51161	971.744		-14.585	2349.66
	3.15182	1209.97		5.58673	1084.41		8.40226	970.744			30.291	1736.92		8.40226	970.744		-14.3895	2359.8
	3.11581	1209.72		5.51481	1084.18		8.29279	969.767			30.3011	1737.13		8.29279	969.767		-14.1907	2370.53
	3.07979	1209.48		5.44262	1083.92		8.1832	968.815			30.3112	1737.36		8.1832	968.815		-13.9888	2381.83
	3.04372	1209.24		5.37018	1083.63		8.07348	967.883			30.3212	1737.6		8.07348	967.883		-13.7839	2393.7
	3.00753	1208.99		5.29753	1083.3		7.96357	966.958			30.3312	1737.84		7.96357	966.958		-13.5757	2406.16
	2.9712	1208.73		5.2247	1082.95		7.85341	966.026			30.341	1738.06		7.85341	966.026		-13.3645	2419.21
	2.93472	1208.45		5.15172	1082.59		7.74295	965.078			30.3507	1738.26		7.74295	965.078		-13.1504	2432.78
	2.89811	1208.16		5.07861	1082.22		7.63215	964.103			30.3601	1738.43		7.63215	964.103		-12.9339	2446.77
	2.86137	1207.85		5.0054	1081.84		7.521	963.099			30.3692	1738.56		7.521	963.099		-12.7154	2461.1
	2.82452	1207.53		4.93205	1081.44		7.40951	962.066			30.3781	1738.65		7.40951	962.066		-12.4949	2475.73
	2.78757	1207.2		4.8586	1081.04		7.29767	961.004			30.3867	1738.71		7.29767	961.004		-12.2727	2490.58
	2.75055	1206.86		4.78509	1080.64		7.18545	959.906			30.3951	1738.74		7.18545	959.906		-12.0491	2505.56
	2.71348	1206.52		4.7116	1080.25		7.07284	958.769			30.4033	1738.75		7.07284	958.769		-11.8244	2520.59
	2.67638	1206.19		4.63823	1079.9		6.95985	957.596			30.4114	1738.74		6.95985	957.596		-11.5989	2535.56
	2.63928	1205.86		4.56502	1079.59		6.84649	956.387			30.4193	1738.71		6.84649	956.387		-11.3733	2550.34
	2.60221	1205.55		4.49197	1079.32		6.73279	955.146			30.4269	1738.64		6.73279	955.146		-11.148	2564.84
	2.56514	1205.24		4.41905	1079.09		6.61878	953.877			30.4342	1738.53		6.61878	953.877		-10.9232	2578.98
	2.52805	1204.95		4.34626	1078.89		6.50447	952.586			30.4412	1738.38		6.50447	952.586		-10.6992	2592.69
	2.49092	1204.65		4.27358	1078.73		6.38987	951.266			30.448	1738.19		6.38987	951.266		-10.4762	2605.89
	2.45374	1204.36		4.20096	1078.59		6.2749	949.906			30.4544	1737.94		6.2749	949.906		-10.2547	2618.48
	2.41652	1204.07		4.12835	1078.47		6.15951	948.493			30.4605	1737.66		6.15951	948.493		-10.0349	2630.39
	2.37926	1203.77		4.05575	1078.36		6.04368	947.022			30.4665	1737.34		6.04368	947.022		-9.81687	2641.59
	2.34193	1203.47		3.98312	1078.26		5.92746	945.501			30.4722	1737		5.92746	945.501		-9.60014	2652.17
	2.3045	1203.15		3.91044	1078.15		5.81091	943.943			30.4777	1736.63		5.81091	943.943		-9.38445	2662.15
	2.26701	1202.83		3.83771	1078.06		5.69408	942.358			30.483	1736.22		5.69408	942.358		-9.16976	2671.53
	2.2295	1202.51		3.7649	1077.96		5.57701	940.75			30.4881	1735.79		5.57701	940.75		-8.95586	2680.32
	2.19196	1202.19		3.69198	1077.85		5.4597	939.122			30.4931	1735.37		5.4597	939.122		-8.74239	2688.58
	2.15438	1201.87		3.61888	1077.71		5.34221	937.488			30.4982	1734.97		5.34221	937.488		-8.52887	2696.41
	2.11676	1201.54		3.54557	1077.55		5.22464	935.865			30.5035	1734.62		5.22464	935.865		-8.31481	2703.91
	2.07908	1201.2		3.47202	1077.36		5.10705	934.264			30.5088	1734.3		5.10705	934.264		-8.0997	2711.21
	2.04131	1200.85		3.39823	1077.14		4.98946	932.689			30.5143	1734.02		4.98946	932.689		-7.88314	2718.38
	2.00345	1200.48		3.3242	1076.89		4.87193	931.152			30.5199	1733.77		4.87193	931.152		-7.66486	2725.49
	1.9655	1200.09		3.24991	1076.6		4.75456	929.667			30.5254	1733.52		4.75456	929.667		-7.44478	2732.56
	1.92746	1199.68		3.17532	1076.27		4.6374	928.246			30.531	1733.29		4.6374	928.246		-7.22301	2739.58
	1.88932	1199.25		3.10037	1075.88		4.52046	926.892			30.5365	1733.05		4.52046	926.892		-6.9996	2746.56
	1.8511	1198.81		3.02511	1075.44		4.40376	925.603			30.5419	1732.81		4.40376	925.603		-6.7746	2753.5
	1.81285	1198.36		2.94962	1074.98		4.28726	924.376			30.5472	1732.54		4.28726	924.376		-6.54805	2760.4
	1.77459	1197.91		2.87404	1074.5		4.17095	923.202			30.5524	1732.26		4.17095	923.202		-6.32008	2767.25
	1.73632	1197.45		2.79844	1074.04		4.05478	922.073			30.5574	1731.95		4.05478	922.073		-6.09072	2774.05
	1.69804	1196.99		2.72288	1073.6		3.93875	920.984			30.5624	1731.62		3.93875	920.984		-5.86018	2780.77
	1.65978	1196.54		2.64736	1073.18		3.82285	919.933			30.5671	1731.26		3.82285	919.933		-5.62866	2787.37
	1.62153	1196.08		2.57188	1072.78		3.70706	918.915			30.5717	1730.86		3.70706	918.915		-5.39596	2793.91
	1.58328	1195.62		2.49643	1072.4		3.59135	917.923			30.576	1730.41		3.59135	917.923		-5.16155	2800.51
	1.54501	1195.16		2.421	1072.03		3.47571	916.953			30.5801	1729.9		3.47571	916.953		-4.92507	2807.26
	1.50667	1194.69		2.3456	1071.68		3.36011	915.998			30.5839	1729.32		3.36011	915.998		-4.6865	2814.17
	1.46824	1194.19		2.27031	1071.37		3.24447	915.043			30.5874	1728.66		3.24447	915.043		-4.44591	2821.24
	1.42967	1193.67		2.19513	1071.08		3.12871	914.068			30.5905	1727.93		3.12871	914.068		-4.20359	2828.42
	1.39091	1193.11		2.12008	1070.84		3.01275	913.057			30.5934	1727.12		3.01275	913.057		-3.95995	2835.65
	1.35196	1192.51		2.04517	1070.63		2.89655	912			30.5959	1726.22		2.89655	912		-3.71536	2842.86
	1.31284	1191.88		1.97044	1070.47		2.78006	910.887			30.5982	1725.23		2.78006	910.887		-3.47028	2849.98
	1.27357	1191.22		1.89599	1070.38		2.66328	909.713			30.6001	1724.15		2.66328	909.713		-3.22523	2856.92
	1.2342	1190.54		1.82185	1070.35		2.54622	908.483			30.6017	1722.97		2.54622	908.483		-2.98047	2863.65
	1.19475	1189.84		1.74801	1070.4		2.42891	907.204			30.603	1721.69		2.42891	907.204		-2.73592	2870.21
	1.15526	1189.14		1.67438	1070.49		2.3114	905.883			30.604	1720.3		2.3114	905.883		-2.49164	2876.61
	1.11578	1188.44		1.60085	1070.6		2.1937	904.525			30.6047	1718.81		2.1937	904.525		-2.24821	2882.76
	1.07636	1187.75		1.52734	1070.72		2.07582	903.132			30.6052	1717.22		2.07582	903.132		-2.00655	2888.47
	1.03701	1187.08		1.45381	1070.84		1.95779	901.707			30.6055	1715.53		1.95779	901.707		-1.76734	2893.64
	0.997798	1186.43		1.38027	1070.96		1.8396	900.252			30.6056	1713.75		1.8396	900.252		-1.53073	2898.22
	0.958772	1185.83		1.30672	1071.08		1.72132	898.78			30.6057	1711.88		1.72132	898.78		-1.29658	2902.26
	0.91997	1185.27		1.23319	1071.2		1.60302	897.305			30.6057	1709.93		1.60302	897.305		-1.06474	2905.8
	0.881422	1184.76		1.15973	1071.34		1.48473	895.838			30.6057	1707.89		1.48473	895.838		-0.835112	2908.87
	0.843177	1184.32		1.08636	1071.5		1.36651	894.386			30.6058	1705.79		1.36651	894.386		-0.607679	2911.51
	0.805273	1183.94		1.0131	1071.68		1.2484	892.958			30.606	1703.64		1.2484	892.958		-0.382165	2913.78
	0.767701	1183.63		0.939947	1071.88		1.13047	891.566			30.6064	1701.43		1.13047	891.566		-0.158124	2915.78
	0.730428	1183.39		0.866883	1072.09		1.01273	890.212			30.6069	1699.15		1.01273	890.212
	0.693407	1183.2		0.793918	1072.33		0.89517	888.895			30.6075	1696.77		0.89517	888.895
	0.656581	1183.05		0.721036	1072.59		0.777808	887.617			30.6081	1694.31		0.777808	887.617
	0.619916	1182.94		0.648202	1072.85		0.660671	886.383			30.6087	1691.76		0.660671	886.383
	0.583396	1182.86		0.575399	1073.12		0.543771	885.194			30.6092	1689.11		0.543771	885.194
	0.54698	1182.8		0.502602	1073.38		0.427103	884.05			30.6097	1686.36		0.427103	884.05
	0.510603	1182.76		0.429732	1073.64		0.310638	882.947			30.6101	1683.49		0.310638	882.947
	0.474231	1182.72		0.356713	1073.86		0.194347	881.879			30.6104	1680.49		0.194347	881.879
	0.437871	1182.69		0.283514	1074.04		0.078223	880.844			30.6104	1677.36		0.078223	880.844
	0.401518	1182.67		0.210109	1074.18		-0.037727	879.845			30.6101	1674.09		-0.037727	879.845
	0.365133	1182.65		0.136476	1074.28		-0.153498	878.882			30.6096	1670.68		-0.153498	878.882
	0.32864	1182.62		0.062613	1074.33		-0.269098	877.953			30.6087	1667.12		-0.269098	877.953
	0.291926	1182.54		-0.011451	1074.34		-0.384567	877.052			30.6075	1663.41		-0.384567	877.052
	0.254898	1182.4		-0.085665	1074.32		-0.499934	876.171			30.6059	1659.56		-0.499934	876.171
	0.217526	1182.2		-0.159968	1074.27		-0.615195	875.31			30.604	1655.58		-0.615195	875.31
	0.179781	1181.93		-0.234292	1074.22		-0.730347	874.47			30.6019	1651.49		-0.730347	874.47
	0.141632	1181.58		-0.308592	1074.17		-0.845387	873.652			30.5997	1647.3		-0.845387	873.652
	0.103084	1181.15		-0.382844	1074.12		-0.960268	872.866			30.5974	1643.04		-0.960268	872.866
	0.064169	1180.65		-0.457038	1074.08		-1.0749	872.127			30.595	1638.71		-1.0749	872.127
	0.024915	1180.09		-0.531205	1074.04		-1.18924	871.446			30.5925	1634.31		-1.18924	871.446
	-0.014657	1179.46		-0.605371	1073.99		-1.3033	870.816			30.5899	1629.85		-1.3033	870.816
	-0.054525	1178.77		-0.679514	1073.94		-1.41715	870.226			30.5871	1625.32		-1.41715	870.226
	-0.094676	1178.03		-0.753629	1073.88		-1.53086	869.662			30.5844	1620.76		-1.53086	869.662
	-0.135093	1177.23		-0.827733	1073.82		-1.64449	869.109			30.5816	1616.17		-1.64449	869.109
	-0.175762	1176.38		-0.901847	1073.75		-1.75808	868.563			30.5789	1611.56		-1.75808	868.563
	-0.216662	1175.48		-0.975983	1073.68		-1.87163	868.024			30.5761	1606.94		-1.87163	868.024
	-0.257738	1174.55		-1.05015	1073.59		-1.98513	867.493			30.5734	1602.31		-1.98513	867.493
	-0.298904	1173.6		-1.12435	1073.49		-2.09864	866.963			30.5707	1597.69		-2.09864	866.963
	-0.340101	1172.64		-1.1986	1073.38		-2.21219	866.422			30.568	1593.06		-2.21219	866.422
	-0.38128	1171.68		-1.27288	1073.26		-2.3258	865.87			30.5652	1588.44		-2.3258	865.87
	-0.422414	1170.73		-1.34719	1073.14		-2.43945	865.311			30.5623	1583.82		-2.43945	865.311
	-0.463515	1169.78		-1.42151	1073.01		-2.55314	864.743			30.5593	1579.19		-2.55314	864.743
	-0.504597	1168.84		-1.49588	1072.87		-2.66689	864.168			30.5561	1574.55		-2.66689	864.168
	-0.545645	1167.9		-1.57034	1072.72		-2.7807	863.583			30.5527	1569.89		-2.7807	863.583
	-0.586627	1166.97		-1.64494	1072.53		-2.89457	862.991			30.549	1565.23		-2.89457	862.991
	-0.627514	1166.06		-1.71972	1072.31		-3.00845	862.397			30.5452	1560.56		-3.00845	862.397
	-0.668289	1165.16		-1.79469	1072.04		-3.1223	861.813			30.5411	1555.9		-3.1223	861.813
	-0.708937	1164.29		-1.86988	1071.73		-3.23607	861.249			30.5369	1551.26		-3.23607	861.249
	-0.749443	1163.45		-1.94531	1071.37		-3.34972	860.716			30.5324	1546.63		-3.34972	860.716
	-0.789803	1162.63		-2.02102	1070.95		-3.46323	860.211			30.5278	1542.01		-3.46323	860.211
	-0.830037	1161.84		-2.097	1070.48		-3.57666	859.725			30.5229	1537.4		-3.57666	859.725
	-0.87018	1161.06		-2.17323	1069.95		-3.69004	859.252			30.5176	1532.78		-3.69004	859.252
	-0.910271	1160.31		-2.24968	1069.38		-3.80339	858.788			30.512	1528.16		-3.80339	858.788
	-0.950332	1159.56		-2.32629	1068.78		-3.91672	858.328			30.5061	1523.56		-3.91672	858.328
	-0.990383	1158.82		-2.40301	1068.16		-4.03001	857.88			30.5	1518.99		-4.03001	857.88
	-1.03047	1158.08		-2.47982	1067.52		-4.14319	857.451			30.4937	1514.46		-4.14319	857.451
	-1.07064	1157.31		-2.55671	1066.86		-4.25625	857.048			30.4873	1509.99		-4.25625	857.048
	-1.11094	1156.53		-2.63364	1066.18		-4.36921	856.666			30.4808	1505.58		-4.36921	856.666
	-1.15138	1155.71		-2.71055	1065.51		-4.48214	856.29			30.4743	1501.26		-4.48214	856.29
	-1.19197	1154.86		-2.78739	1064.84		-4.5951	855.908			30.4678	1497.03		-4.5951	855.908
	-1.23272	1153.97		-2.86409	1064.2		-4.70808	855.52			30.4612	1492.89		-4.70808	855.52
	-1.2736	1153.06		-2.94067	1063.58		-4.82103	855.135			30.4547	1488.84		-4.82103	855.135
	-1.31461	1152.12		-3.01716	1062.98		-4.93391	854.761			30.4482	1484.88		-4.93391	854.761
	-1.35574	1151.15		-3.09361	1062.39		-5.04669	854.402			30.4417	1481.01		-5.04669	854.402
	-1.39699	1150.16		-3.17007	1061.79		-5.15935	854.06			30.4352	1477.25		-5.15935	854.06
	-1.43832	1149.15		-3.24656	1061.18		-5.27189	853.74			30.4288	1473.59		-5.27189	853.74
	-1.47964	1148.14		-3.32306	1060.57		-5.38427	853.446			30.4224	1470.04		-5.38427	853.446
	-1.52089	1147.15		-3.39953	1059.97		-5.49648	853.185			30.416	1466.59		-5.49648	853.185
	-1.56196	1146.19		-3.47595	1059.37		-5.60849	852.96			30.4097	1463.23		-5.60849	852.96
	-1.60281	1145.27		-3.5523	1058.79		-5.7203	852.773			30.4033	1459.96		-5.7203	852.773
	-1.64344	1144.4		-3.62856	1058.22		-5.83189	852.625			30.3969	1456.8		-5.83189	852.625
	-1.68386	1143.57		-3.70476	1057.65		-5.94327	852.519			30.3905	1453.74		-5.94327	852.519
	-1.72408	1142.78		-3.78089	1057.11		-6.0544	852.465			30.3843	1450.81		-6.0544	852.465
	-1.76413	1142.03		-3.85694	1056.57		-6.16528	852.464			30.3781	1447.99		-6.16528	852.464
	-1.80399	1141.3		-3.93293	1056.04		-6.27593	852.513			30.372	1445.28		-6.27593	852.513
	-1.8437	1140.61		-4.00887	1055.51		-6.38633	852.614			30.3659	1442.68		-6.38633	852.614
	-1.88329	1139.94		-4.08481	1054.97		-6.49645	852.773			30.3598	1440.2		-6.49645	852.773
	-1.92275	1139.29		-4.16078	1054.42		-6.60627	852.992			30.3538	1437.84		-6.60627	852.992
	-1.96213	1138.66		-4.23685	1053.84		-6.71579	853.27			30.3479	1435.6		-6.71579	853.27
	-2.00143	1138.03		-4.31301	1053.23		-6.82505	853.598			30.3421	1433.49		-6.82505	853.598
	-2.04065	1137.42		-4.38924	1052.6		-6.93409	853.967			30.3364	1431.5		-6.93409	853.967
	-2.07971	1136.83		-4.46547	1051.95		-7.04297	854.36			30.3308	1429.63		-7.04297	854.36
	-2.11855	1136.28		-4.54162	1051.31		-7.15177	854.762			30.3252	1427.87		-7.15177	854.762
	-2.15713	1135.78		-4.61763	1050.68		-7.26054	855.162			30.3196	1426.21		-7.26054	855.162
	-2.1954	1135.33		-4.69346	1050.07		-7.36935	855.548			30.3139	1424.62		-7.36935	855.548
	-2.23339	1134.93		-4.7691	1049.49		-7.47818	855.92			30.308	1423.09		-7.47818	855.92
	-2.27114	1134.57		-4.84453	1048.94		-7.58704	856.277			30.3017	1421.61		-7.58704	856.277
	-2.30868	1134.25		-4.91975	1048.41		-7.69592	856.617			30.2951	1420.15		-7.69592	856.617
	-2.34598	1133.96		-4.99475	1047.92		-7.80485	856.937			30.2882	1418.71		-7.80485	856.937
	-2.38302	1133.72		-5.06952	1047.46		-7.91383	857.235			30.2809	1417.3		-7.91383	857.235
	-2.4198	1133.52		-5.14406	1047.03		-8.02284	857.513			30.2734	1415.95		-8.02284	857.513
	-2.45631	1133.37		-5.21841	1046.63		-8.13189	857.772			30.2657	1414.64		-8.13189	857.772
	-2.49255	1133.26		-5.29263	1046.24		-8.24097	858.014			30.2577	1413.36		-8.24097	858.014
	-2.52847	1133.2		-5.36675	1045.86		-8.35008	858.236			30.2494	1412.13		-8.35008	858.236
	-2.56407	1133.2		-5.44077	1045.49		-8.45925	858.433			30.2409	1410.94		-8.45925	858.433
	-2.59933	1133.26		-5.51465	1045.13		-8.56847	858.604			30.2323	1409.81		-8.56847	858.604
	-2.63428	1133.37		-5.58839	1044.78		-8.67774	858.747			30.2236	1408.74		-8.67774	858.747
	-2.66891	1133.53		-5.662	1044.45		-8.78704	858.866			30.2146	1407.71		-8.78704	858.866
	-2.70323	1133.75		-5.73546	1044.13		-8.89632	858.969			30.2055	1406.73		-8.89632	858.969
	-2.73722	1134.03		-5.80877	1043.83		-9.00557	859.059			30.1961	1405.77		-9.00557	859.059
	-2.77088	1134.36		-5.88196	1043.54		-9.11477	859.141			30.1865	1404.85		-9.11477	859.141
	-2.80421	1134.75		-5.95508	1043.26		-9.22388	859.217			30.1768	1403.96		-9.22388	859.217
	-2.8372	1135.19		-6.02818	1042.96		-9.3329	859.292			30.1669	1403.14		-9.3329	859.292
	-2.86985	1135.7		-6.10129	1042.64		-9.44179	859.372			30.1571	1402.38		-9.44179	859.372
	-2.90215	1136.26		-6.17445	1042.3		-9.5505	859.461			30.1473	1401.7		-9.5505	859.461
	-2.93415	1136.87		-6.24768	1041.93		-9.65905	859.561			30.1376	1401.09		-9.65905	859.561
	-2.96584	1137.53		-6.32098	1041.54		-9.76742	859.67			30.1279	1400.55		-9.76742	859.67
	-2.99721	1138.24		-6.39434	1041.12		-9.87557	859.797			30.1182	1400.07		-9.87557	859.797
	-3.02828	1139		-6.46774	1040.68		-9.98347	859.95			30.1084	1399.64		-9.98347	859.95
	-3.05909	1139.79		-6.54116	1040.23		-10.0911	860.127			30.0986	1399.26		-10.0911	860.127
	-3.08968	1140.61		-6.61461	1039.75		-10.1985	860.32			30.0887	1398.91		-10.1985	860.32
	-3.12008	1141.46		-6.68813	1039.25		-10.3058	860.515			30.0785	1398.59		-10.3058	860.515
	-3.15034	1142.32		-6.76174	1038.71		-10.413	860.699			30.0682	1398.27		-10.413	860.699
	-3.1805	1143.19		-6.83542	1038.15		-10.5201	860.864			30.0576	1397.98		-10.5201	860.864
	-3.21065	1144.05		-6.90911	1037.57		-10.6272	861.018			30.0469	1397.69		-10.6272	861.018
	-3.24088	1144.89		-6.9828	1036.97		-10.7341	861.165			30.0359	1397.41		-10.7341	861.165
	-3.27126	1145.68		-7.05644	1036.37		-10.841	861.307			30.0247	1397.14		-10.841	861.307
	-3.30185	1146.42		-7.13	1035.78		-10.9477	861.439			30.0133	1396.88		-10.9477	861.439
	-3.33274	1147.08		-7.20341	1035.19		-11.0544	861.558			30.0016	1396.61		-11.0544	861.558
	-3.36398	1147.66		-7.27665	1034.62		-11.161	861.663			29.9897	1396.34		-11.161	861.663
	-3.39556	1148.16		-7.34969	1034.08		-11.2675	861.754			29.9776	1396.08		-11.2675	861.754
	-3.42749	1148.58		-7.42253	1033.56		-11.374	861.832			29.9652	1395.81		-11.374	861.832
	-3.45973	1148.92		-7.49518	1033.07		-11.4804	861.898			29.9524	1395.5		-11.4804	861.898
	-3.49223	1149.2		-7.56761	1032.6		-11.5867	861.95			29.9393	1395.16		-11.5867	861.95
	-3.52495	1149.42		-7.63981	1032.15		-11.693	861.981			29.9257	1394.78		-11.693	861.981
	-3.55783	1149.6		-7.71176	1031.75		-11.7992	861.986			29.9117	1394.35		-11.7992	861.986
	-3.59085	1149.74		-7.78339	1031.38		-11.9054	861.964			29.8975	1393.9		-11.9054	861.964
	-3.62397	1149.85		-7.85468	1031.08		-12.0116	861.922			29.8829	1393.43		-12.0116	861.922
	-3.65718	1149.93		-7.92553	1030.84		-12.1177	861.876			29.8681	1392.92		-12.1177	861.876
	-3.69043	1149.99		-7.99588	1030.69		-12.2236	861.83			29.8529	1392.39		-12.2236	861.83
	-3.72373	1150.02		-8.06563	1030.65		-12.3293	861.777			29.8375	1391.83		-12.3293	861.777
	-3.75707	1150.04		-8.13479	1030.71		-12.435	861.709			29.8217	1391.24		-12.435	861.709
	-3.79046	1150.03		-8.20338	1030.86		-12.5406	861.628			29.8057	1390.63		-12.5406	861.628
	-3.82389	1150		-8.27148	1031.09		-12.6461	861.538			29.7896	1390.01		-12.6461	861.538
	-3.85736	1149.95		-8.33913	1031.39		-12.7514	861.444			29.7733	1389.39		-12.7514	861.444
	-3.89084	1149.88		-8.4064	1031.75		-12.8566	861.346			29.7569	1388.79		-12.8566	861.346
	-3.92428	1149.82		-8.47329	1032.16		-12.9616	861.248			29.7406	1388.21		-12.9616	861.248
	-3.95766	1149.74		-8.53987	1032.61		-13.0664	861.155			29.7243	1387.65		-13.0664	861.155
	-3.99105	1149.66		-8.60618	1033.1		-13.171	861.075			29.7081	1387.12		-13.171	861.075
	-4.02447	1149.55		-8.67226	1033.61		-13.2753	861.018			29.6918	1386.61		-13.2753	861.018
	-4.05794	1149.43		-8.73817	1034.13		-13.3793	860.993			29.6755	1386.12		-13.3793	860.993
	-4.09142	1149.29		-8.80393	1034.65		-13.4829	861.005			29.6591	1385.61		-13.4829	861.005
	-4.12488	1149.14		-8.8695	1035.2		-13.5862	861.054			29.6425	1385.1		-13.5862	861.054
	-4.1583	1148.99		-8.93487	1035.76		-13.689	861.143			29.6258	1384.57		-13.689	861.143
	-4.19167	1148.83		-9.00003	1036.33		-13.7915	861.272			29.6089	1384.02		-13.7915	861.272
	-4.22499	1148.68		-9.06498	1036.93		-13.8937	861.442			29.5919	1383.46		-13.8937	861.442
	-4.25826	1148.52		-9.12971	1037.54		-13.9954	861.647			29.5748	1382.9		-13.9954	861.647
	-4.29145	1148.36		-9.19424	1038.16		-14.0968	861.877			29.5576	1382.36		-14.0968	861.877
	-4.32454	1148.21		-9.2586	1038.79		-14.198	862.124			29.5404	1381.82		-14.198	862.124
	-4.3575	1148.08		-9.32283	1039.41		-14.2989	862.381			29.5232	1381.3		-14.2989	862.381
	-4.39034	1147.96		-9.38693	1040.03		-14.3997	862.643			29.5061	1380.79		-14.3997	862.643
	-4.42304	1147.85		-9.45091	1040.65		-14.5002	862.906			29.4889	1380.3		-14.5002	862.906
	-4.45563	1147.74		-9.51477	1041.26		-14.6005	863.172			29.4718	1379.83		-14.6005	863.172
	-4.48812	1147.64		-9.57855	1041.85		-14.7006	863.441			29.4547	1379.37		-14.7006	863.441
	-4.52051	1147.54		-9.64222	1042.44		-14.8006	863.714			29.4375	1378.91		-14.8006	863.714
	-4.55276	1147.45		-9.70579	1043.02		-14.9003	863.99			29.4203	1378.45		-14.9003	863.99
	-4.58488	1147.37		-9.76921	1043.6		-14.9998	864.266			29.4028	1377.96		-14.9998	864.266
	-4.61688	1147.3		-9.83242	1044.18		-15.0992	864.541			29.3852	1377.45		-15.0992	864.541
	-4.64879	1147.23		-9.8954	1044.79		-15.1984	864.813			29.3673	1376.89		-15.1984	864.813
	-4.68061	1147.17		-9.95813	1045.41		-15.2974	865.078			29.3492	1376.3		-15.2974	865.078
	-4.71232	1147.11		-10.0205	1046.06		-15.3963	865.335			29.3309	1375.7		-15.3963	865.335
	-4.74395	1147.06		-10.0826	1046.75		-15.4951	865.581			29.3125	1375.08		-15.4951	865.581
	-4.77548	1147.02		-10.1443	1047.48		-15.5937	865.818			29.2942	1374.47		-15.5937	865.818
	-4.80689	1147		-10.2056	1048.25		-15.6922	866.05			29.2758	1373.88		-15.6922	866.05
	-4.83809	1147		-10.2666	1049.04		-15.7904	866.281			29.2575	1373.31		-15.7904	866.281
	-4.86903	1147.05		-10.3274	1049.85		-15.8884	866.519			29.2393	1372.77		-15.8884	866.519
	-4.89973	1147.14		-10.3881	1050.65		-15.9862	866.768			29.2213	1372.28		-15.9862	866.768
	-4.93018	1147.27		-10.4487	1051.43		-16.0837	867.029			29.2035	1371.84		-16.0837	867.029
	-4.96038	1147.45		-10.5093	1052.18		-16.181	867.303			29.1861	1371.48		-16.181	867.303
	-4.99024	1147.68		-10.5699	1052.89		-16.278	867.586			29.1689	1371.19		-16.278	867.586
	-5.01973	1147.98		-10.6305	1053.57		-16.3748	867.88			29.1521	1370.98		-16.3748	867.88
	-5.04883	1148.35		-10.6912	1054.21		-16.4712	868.193			29.1358	1370.86		-16.4712	868.193
	-5.07754	1148.79		-10.7519	1054.82		-16.5673	868.534			29.1197	1370.81		-16.5673	868.534
	-5.10594	1149.27		-10.8126	1055.38		-16.6631	868.902			29.104	1370.83		-16.6631	868.902
	-5.1341	1149.8		-10.8734	1055.89		-16.7585	869.292			29.0885	1370.91		-16.7585	869.292
	-5.16204	1150.36		-10.9344	1056.34		-16.8536	869.696			29.0733	1371.06		-16.8536	869.696
	-5.18978	1150.96		-10.9955	1056.73		-16.9484	870.113			29.0584	1371.27		-16.9484	870.113
	-5.21735	1151.58		-11.0567	1057.07		-17.043	870.539			29.0437	1371.52		-17.043	870.539
	-5.24478	1152.22		-11.1181	1057.34		-17.1372	870.971			29.0291	1371.82		-17.1372	870.971
	-5.27211	1152.86		-11.1796	1057.55		-17.2312	871.408			29.0146	1372.16		-17.2312	871.408
	-5.2994	1153.51		-11.2412	1057.68		-17.3249	871.857			29.0002	1372.51		-17.3249	871.857
	-5.32665	1154.16		-11.3031	1057.75		-17.4183	872.323			28.9858	1372.88		-17.4183	872.323
	-5.35386	1154.8		-11.3651	1057.74		-17.5113	872.811			28.9714	1373.24		-17.5113	872.811
	-5.38105	1155.43		-11.4273	1057.66		-17.6039	873.324			28.9568	1373.58		-17.6039	873.324
	-5.4082	1156.06		-11.4896	1057.52		-17.6961	873.866			28.9421	1373.9		-17.6961	873.866
	-5.43528	1156.69		-11.5521	1057.31		-17.7879	874.444			28.927	1374.17		-17.7879	874.444
	-5.46228	1157.32		-11.6147	1057.04		-17.8793	875.068			28.9117	1374.38		-17.8793	875.068
	-5.48924	1157.95		-11.6775	1056.71		-17.9701	875.737			28.8959	1374.53		-17.9701	875.737
	-5.51618	1158.57		-11.7403	1056.33		-18.0604	876.449			28.8797	1374.6		-18.0604	876.449
	-5.54312	1159.17		-11.8032	1055.9		-18.1503	877.207			28.8631	1374.6		-18.1503	877.207
	-5.57004	1159.76		-11.8661	1055.42		-18.2397	878.013			28.8461	1374.53		-18.2397	878.013
	-5.59693	1160.35		-11.9291	1054.9		-18.3285	878.863			28.8288	1374.41		-18.3285	878.863
	-5.62381	1160.93		-11.9921	1054.35		-18.417	879.751			28.8114	1374.27		-18.417	879.751
	-5.6507	1161.49		-12.0551	1053.75		-18.5049	880.675			28.7939	1374.13		-18.5049	880.675
	-5.6776	1162.03		-12.1181	1053.12		-18.5924	881.632			28.7762	1373.98		-18.5924	881.632
	-5.70453	1162.55		-12.1811	1052.48		-18.6796	882.616			28.7585	1373.82		-18.6796	882.616
	-5.73152	1163.04		-12.244	1051.81		-18.7663	883.62			28.7407	1373.65		-18.7663	883.62
	-5.75864	1163.48		-12.3068	1051.13		-18.8526	884.642			28.7227	1373.46		-18.8526	884.642
	-5.78597	1163.87		-12.3694	1050.43		-18.9386	885.688			28.7045	1373.25		-18.9386	885.688
	-5.81349	1164.2		-12.432	1049.71		-19.0241	886.764			28.6861	1373.01		-19.0241	886.764
	-5.84115	1164.48		-12.4945	1048.99		-19.1091	887.876			28.6675	1372.74		-19.1091	887.876
	-5.86892	1164.73		-12.5568	1048.27		-19.1936	889.037			28.6487	1372.45		-19.1936	889.037
	-5.89678	1164.94		-12.6189	1047.54		-19.2775	890.259			28.6297	1372.12		-19.2775	890.259
	-5.9247	1165.12		-12.6808	1046.82		-19.3608	891.556			28.6105	1371.77		-19.3608	891.556
	-5.95264	1165.28		-12.7426	1046.1		-19.4434	892.931			28.5911	1371.41		-19.4434	892.931
	-5.98057	1165.43		-12.8042	1045.38		-19.5253	894.381			28.5717	1371.05		-19.5253	894.381
	-6.00855	1165.55		-12.8656	1044.66		-19.6066	895.904			28.5523	1370.71		-19.6066	895.904
	-6.03664	1165.63		-12.9268	1043.94		-19.6872	897.501			28.5329	1370.39		-19.6872	897.501
	-6.0649	1165.65		-12.9878	1043.24		-19.7672	899.17			28.5138	1370.13		-19.7672	899.17
	-6.09334	1165.63		-13.0487	1042.55		-19.8465	900.907			28.4948	1369.91		-19.8465	900.907
	-6.12195	1165.55		-13.1094	1041.86		-19.9253	902.696			28.476	1369.74		-19.9253	902.696
	-6.15068	1165.44		-13.1699	1041.16		-20.0036	904.523			28.4573	1369.61		-20.0036	904.523
	-6.1795	1165.29		-13.2303	1040.47		-20.0815	906.384			28.4387	1369.52		-20.0815	906.384
	-6.20834	1165.12		-13.2905	1039.78		-20.1589	908.281			28.4201	1369.45		-20.1589	908.281
	-6.23717	1164.94		-13.3505	1039.12		-20.236	910.205			28.4016	1369.41		-20.236	910.205
	-6.26603	1164.73		-13.4101	1038.49		-20.3126	912.145			28.3831	1369.38		-20.3126	912.145
	-6.29499	1164.48		-13.4693	1037.91		-20.389	914.098			28.3645	1369.38		-20.389	914.098
	-6.32405	1164.2		-13.5281	1037.37		-20.465	916.062			28.3461	1369.4		-20.465	916.062
	-6.35321	1163.88		-13.5865	1036.88		-20.5406	918.038			28.3277	1369.47		-20.5406	918.038
	-6.38245	1163.52		-13.6446	1036.43		-20.616	920.025			28.3095	1369.58		-20.616	920.025
	-6.41173	1163.14		-13.7022	1036.03		-20.691	922.013			28.2913	1369.72		-20.691	922.013
	-6.44104	1162.73		-13.7594	1035.68		-20.7659	923.989			28.2732	1369.89		-20.7659	923.989
	-6.47037	1162.3		-13.8162	1035.4		-20.8406	925.939			28.2552	1370.1		-20.8406	925.939
	-6.49971	1161.84		-13.8724	1035.19		-20.9152	927.854			28.2373	1370.34		-20.9152	927.854
	-6.52908	1161.36		-13.928	1035.07		-20.9897	929.725			28.2194	1370.61		-20.9897	929.725
	-6.55845	1160.86		-13.9831	1035.03		-21.0642	931.543			28.2014	1370.89		-21.0642	931.543
	-6.58779	1160.35		-14.0376	1035.07		-21.1387	933.307			28.1834	1371.17		-21.1387	933.307
	-6.61705	1159.84		-14.0915	1035.2		-21.2132	935.014			28.1652	1371.45		-21.2132	935.014
	-6.64619	1159.33		-14.1448	1035.4		-21.2877	936.655			28.147	1371.73		-21.2877	936.655
	-6.67523	1158.83		-14.1977	1035.66		-21.3622	938.221			28.1286	1372		-21.3622	938.221
	-6.70417	1158.33		-14.2502	1035.96		-21.4369	939.707			28.11	1372.26		-21.4369	939.707
	-6.73306	1157.82		-14.3024	1036.29		-21.5117	941.109			28.0912	1372.51		-21.5117	941.109
	-6.76189	1157.3		-14.3542	1036.64		-21.5866	942.428			28.0722	1372.73		-21.5866	942.428
	-6.79062	1156.78		-14.4057	1037.03		-21.6616	943.663			28.0531	1372.95		-21.6616	943.663
	-6.81923	1156.26		-14.4568	1037.44		-21.7367	944.811			28.0338	1373.18		-21.7367	944.811
	-6.84773	1155.75		-14.5077	1037.87		-21.8119	945.871			28.0145	1373.4		-21.8119	945.871
	-6.87614	1155.23		-14.5582	1038.31		-21.8873	946.841			27.9949	1373.61		-21.8873	946.841
	-6.90443	1154.71		-14.6085	1038.77		-21.9628	947.726			27.9751	1373.8		-21.9628	947.726
	-6.93256	1154.19		-14.6586	1039.21		-22.0384	948.536			27.9549	1373.94		-22.0384	948.536
	-6.96047	1153.69		-14.7086	1039.65		-22.1139	949.29			27.9343	1374.01		-22.1139	949.29
	-6.98815	1153.22		-14.7584	1040.06		-22.1893	950.002			27.9132	1374.01		-22.1893	950.002
	-7.01562	1152.76		-14.808	1040.45		-22.2646	950.682			27.8917	1373.95		-22.2646	950.682
	-7.04289	1152.31		-14.8575	1040.82		-22.3397	951.338			27.8697	1373.83		-22.3397	951.338
	-7.07001	1151.87		-14.9068	1041.18		-22.4146	951.978			27.8474	1373.65		-22.4146	951.978
	-7.09705	1151.42		-14.9558	1041.55		-22.4893	952.596			27.8247	1373.43		-22.4893	952.596
	-7.12405	1150.95		-15.0044	1041.95		-22.5637	953.188			27.8016	1373.17		-22.5637	953.188
	-7.15105	1150.46		-15.0525	1042.39		-22.6381	953.747			27.7784	1372.88		-22.6381	953.747
	-7.17805	1149.95		-15.1001	1042.88		-22.7123	954.269			27.7548	1372.57		-22.7123	954.269
	-7.20509	1149.41		-15.1473	1043.42		-22.7864	954.75			27.7311	1372.24		-22.7864	954.75
	-7.23218	1148.83		-15.1939	1044		-22.8604	955.186			27.707	1371.87		-22.8604	955.186
	-7.25932	1148.21		-15.2401	1044.62		-22.9343	955.576			27.6825	1371.45		-22.9343	955.576
	-7.28652	1147.56		-15.2859	1045.26		-23.008	955.925			27.6577	1370.96		-23.008	955.925
	-7.31379	1146.86		-15.3314	1045.92		-23.0816	956.246			27.6324	1370.42		-23.0816	956.246
	-7.34113	1146.13		-15.3765	1046.6		-23.1549	956.555			27.6067	1369.83		-23.1549	956.555
	-7.36849	1145.37		-15.4212	1047.31		-23.2279	956.867			27.5806	1369.18		-23.2279	956.867
	-7.39577	1144.59		-15.4655	1048.05		-23.3006	957.186			27.5543	1368.51		-23.3006	957.186
	-7.42292	1143.82		-15.5095	1048.81		-23.3728	957.514			27.5277	1367.8		-23.3728	957.514
	-7.4499	1143.06		-15.5531	1049.58		-23.4447	957.851			27.5008	1367.06		-23.4447	957.851
	-7.47669	1142.32		-15.5964	1050.36		-23.5162	958.196			27.4737	1366.29		-23.5162	958.196
	-7.50326	1141.59		-15.6395	1051.16		-23.5873	958.543			27.4462	1365.47		-23.5873	958.543
	-7.52963	1140.88		-15.6822	1051.96		-23.658	958.893			27.4184	1364.62		-23.658	958.893
	-7.55582	1140.19		-15.7247	1052.77		-23.7283	959.247			27.3903	1363.72		-23.7283	959.247
	-7.58178	1139.52		-15.7669	1053.57		-23.7983	959.603			27.3619	1362.79		-23.7983	959.603
	-7.60747	1138.88		-15.809	1054.37		-23.8678	959.963			27.3333	1361.83		-23.8678	959.963
	-7.63281	1138.28		-15.8509	1055.15		-23.9369	960.333			27.3045	1360.86		-23.9369	960.333
	-7.65778	1137.74		-15.8925	1055.93		-24.0056	960.719			27.2756	1359.87		-24.0056	960.719
	-7.68236	1137.25		-15.934	1056.7		-24.0738	961.124			27.2465	1358.88		-24.0738	961.124
	-7.70658	1136.81		-15.9753	1057.47		-24.1416	961.546			27.2173	1357.88		-24.1416	961.546
	-7.73042	1136.42		-16.0163	1058.22		-24.2089	961.993			27.1879	1356.87		-24.2089	961.993
	-7.75389	1136.07		-16.0572	1058.98		-24.2756	962.476			27.1584	1355.84		-24.2756	962.476
	-7.77703	1135.76		-16.0979	1059.72		-24.3417	963.001			27.1287	1354.8		-24.3417	963.001
	-7.79989	1135.49		-16.1383	1060.46		-24.4072	963.568			27.099	1353.77		-24.4072	963.568
	-7.8225	1135.23		-16.1786	1061.2		-24.4721	964.178			27.0693	1352.76		-24.4721	964.178
	-7.8449	1135		-16.2186	1061.94		-24.5364	964.828			27.0394	1351.74		-24.5364	964.828
	-7.8671	1134.78		-16.2584	1062.68		-24.6002	965.511			27.0095	1350.73		-24.6002	965.511
	-7.88909	1134.58		-16.298	1063.42		-24.6634	966.23			26.9794	1349.7		-24.6634	966.23
	-7.91085	1134.4		-16.3373	1064.16		-24.726	966.984			26.9493	1348.68		-24.726	966.984
	-7.93239	1134.25		-16.3766	1064.88		-24.7881	967.762			26.919	1347.64		-24.7881	967.762
	-7.95371	1134.12		-16.4158	1065.57		-24.8498	968.55			26.8886	1346.6		-24.8498	968.55
	-7.97488	1134		-16.455	1066.2		-24.9111	969.341			26.8581	1345.56		-24.9111	969.341
	-7.99592	1133.89		-16.4942	1066.79		-24.972	970.124			26.8276	1344.52		-24.972	970.124
	-8.01685	1133.78		-16.5335	1067.31		-25.0325	970.892			26.7969	1343.47		-25.0325	970.892
	-8.03771	1133.66		-16.5728	1067.79		-25.0928	971.643			26.7662	1342.43		-25.0928	971.643
	-8.05851	1133.54		-16.6121	1068.21		-25.1528	972.382			26.7354	1341.37		-25.1528	972.382
	-8.07927	1133.4		-16.6513	1068.61		-25.2123	973.119			26.7044	1340.3		-25.2123	973.119
	-8.10008	1133.24		-16.6904	1068.98		-25.2714	973.868			26.6733	1339.21		-25.2714	973.868
	-8.12107	1133.01		-16.7294	1069.33		-25.3301	974.633			26.6419	1338.1		-25.3301	974.633
	-8.14238	1132.71		-16.7682	1069.68		-25.3882	975.412			26.6104	1336.96		-25.3882	975.412
	-8.16407	1132.3		-16.8067	1070.05		-25.4459	976.2			26.5787	1335.81		-25.4459	976.2
	-8.18618	1131.8		-16.8448	1070.44		-25.5033	976.983			26.5469	1334.63		-25.5033	976.983
	-8.20873	1131.18		-16.8825	1070.87		-25.5603	977.745			26.5149	1333.44		-25.5603	977.745
	-8.23169	1130.46		-16.9198	1071.35		-25.6172	978.47			26.4828	1332.25		-25.6172	978.47
	-8.25498	1129.66		-16.9566	1071.87		-25.6739	979.15			26.4506	1331.07		-25.6739	979.15
	-8.27853	1128.79		-16.993	1072.44		-25.7303	979.792			26.4185	1329.91		-25.7303	979.792
	-8.30228	1127.85		-17.029	1073.05		-25.7865	980.411			26.3865	1328.78		-25.7865	980.411
	-8.32616	1126.87		-17.0645	1073.72		-25.8423	981.023			26.3545	1327.67		-25.8423	981.023
	-8.35014	1125.85		-17.0996	1074.42		-25.8977	981.637			26.3226	1326.61		-25.8977	981.637
	-8.37419	1124.8		-17.1342	1075.16		-25.9526	982.255			26.2908	1325.57		-25.9526	982.255
	-8.39831	1123.72		-17.1686	1075.92		-26.0072	982.875			26.2591	1324.56		-26.0072	982.875
	-8.42239	1122.62		-17.2025	1076.71		-26.0613	983.493			26.2275	1323.62		-26.0613	983.493
	-8.44633	1121.54		-17.2362	1077.51		-26.115	984.118			26.1963	1322.74		-26.115	984.118
	-8.47002	1120.5		-17.2696	1078.31		-26.1681	984.768			26.1653	1321.94		-26.1681	984.768
	-8.49338	1119.49		-17.3027	1079.12		-26.2206	985.465			26.1346	1321.21		-26.2206	985.465
	-8.51639	1118.55		-17.3356	1079.92		-26.2724	986.224			26.1042	1320.56		-26.2724	986.224
	-8.53906	1117.65		-17.3683	1080.71		-26.3234	987.048			26.0741	1319.97		-26.3234	987.048
	-8.56142	1116.8		-17.4007	1081.51		-26.3737	987.934			26.0443	1319.47		-26.3737	987.934
	-8.58349	1115.99		-17.4329	1082.3		-26.4233	988.882			26.0147	1319.04		-26.4233	988.882
	-8.60525	1115.22		-17.4648	1083.09		-26.4722	989.89			25.9854	1318.67		-26.4722	989.89
	-8.62667	1114.5		-17.4964	1083.88		-26.5204	990.955			25.9562	1318.35		-26.5204	990.955
	-8.64773	1113.83		-17.5279	1084.66		-26.5679	992.072			25.9271	1318.07		-26.5679	992.072
	-8.66844	1113.21		-17.5592	1085.42		-26.6148	993.233			25.8981	1317.83		-26.6148	993.233
	-8.68877	1112.65		-17.5904	1086.14		-26.661	994.43			25.8692	1317.62		-26.661	994.43
	-8.70875	1112.14		-17.6215	1086.84		-26.7068	995.655			25.8403	1317.43		-26.7068	995.655
	-8.72837	1111.68		-17.6523	1087.53		-26.752	996.906			25.8114	1317.25		-26.752	996.906
	-8.74767	1111.26		-17.6829	1088.21		-26.7967	998.178			25.7824	1317.08		-26.7967	998.178
	-8.76669	1110.88		-17.7133	1088.88		-26.841	999.461			25.7534	1316.91		-26.841	999.461
	-8.78548	1110.52		-17.7435	1089.54		-26.8848	1000.74			25.7243	1316.74		-26.8848	1000.74
	-8.80408	1110.18		-17.7734	1090.2		-26.9284	1002.01			25.695	1316.56		-26.9284	1002.01
	-8.82245	1109.86		-17.8031	1090.85		-26.9716	1003.25			25.6657	1316.38		-26.9716	1003.25
	-8.84054	1109.57		-17.8326	1091.51		-27.0147	1004.46			25.6364	1316.21		-27.0147	1004.46
	-8.85827	1109.34		-17.8617	1092.16		-27.0575	1005.64			25.6071	1316.07		-27.0575	1005.64
	-8.87559	1109.16		-17.8906	1092.82		-27.1001	1006.77			25.5779	1315.95		-27.1001	1006.77
	-8.89251	1109.04		-17.9192	1093.5		-27.1425	1007.88			25.5487	1315.88		-27.1425	1007.88
	-8.90906	1108.97		-17.9474	1094.19		-27.1847	1008.94			25.5197	1315.83		-27.1847	1008.94
	-8.92527	1108.94		-17.9751	1094.92		-27.2268	1009.95			25.4908	1315.8		-27.2268	1009.95
	-8.94115	1108.95		-18.0024	1095.69		-27.2688	1010.9			25.4618	1315.79		-27.2688	1010.9
	-8.95669	1109		-18.0292	1096.5		-27.3106	1011.8			25.4328	1315.78		-27.3106	1011.8
	-8.97188	1109.1		-18.0554	1097.37		-27.3522	1012.66			25.4037	1315.79		-27.3522	1012.66
	-8.98664	1109.26		-18.0811	1098.29		-27.3938	1013.46			25.3747	1315.82		-27.3938	1013.46
	-9.00093	1109.49		-18.1063	1099.28		-27.4352	1014.21			25.3458	1315.87		-27.4352	1014.21
	-9.01469	1109.79		-18.1308	1100.31		-27.4765	1014.89			25.317	1315.97		-27.4765	1014.89
	-9.02793	1110.18		-18.155	1101.38		-27.5178	1015.51			25.2883	1316.11		-27.5178	1015.51
	-9.04066	1110.65		-18.1788	1102.47		-27.559	1016.07			25.2598	1316.29		-27.559	1016.07
	-9.05289	1111.2		-18.2023	1103.57		-27.6	1016.57			25.2315	1316.53		-27.6	1016.57
	-9.0646	1111.83		-18.2255	1104.65		-27.641	1017.02			25.2035	1316.83		-27.641	1017.02
	-9.07577	1112.55		-18.2486	1105.71		-27.6818	1017.41			25.1757	1317.2		-27.6818	1017.41
	-9.08637	1113.35		-18.2715	1106.76		-27.7225	1017.76			25.1484	1317.69		-27.7225	1017.76
	-9.09641	1114.25		-18.2943	1107.78		-27.7628	1018.1			25.1216	1318.27		-27.7628	1018.1
	-9.10586	1115.25		-18.3169	1108.78		-27.8026	1018.45			25.0951	1318.95		-27.8026	1018.45
	-9.11469	1116.34		-18.3394	1109.75		-27.842	1018.83			25.069	1319.71		-27.842	1018.83
	-9.12292	1117.54		-18.3619	1110.68		-27.8808	1019.23			25.043	1320.53		-27.8808	1019.23
	-9.1306	1118.81		-18.3843	1111.56		-27.919	1019.67			25.0172	1321.4		-27.919	1019.67
	-9.13777	1120.17		-18.4067	1112.4		-27.9566	1020.15			24.9915	1322.3		-27.9566	1020.15
	-9.14448	1121.59		-18.4292	1113.17		-27.9936	1020.66			24.9658	1323.22		-27.9936	1020.66
	-9.15078	1123.07		-18.4517	1113.87		-28.0301	1021.21			24.9401	1324.15		-28.0301	1021.21
	-9.15668	1124.6		-18.4743	1114.51		-28.066	1021.78			24.9144	1325.1		-28.066	1021.78
	-9.16222	1126.17		-18.4969	1115.09		-28.1013	1022.39			24.8886	1326.06		-28.1013	1022.39
	-9.16743	1127.78		-18.5195	1115.63		-28.1361	1023.02			24.8626	1327		-28.1361	1023.02
	-9.17237	1129.42		-18.5419	1116.13		-28.1706	1023.65			24.8365	1327.93		-28.1706	1023.65
	-9.17709	1131.08		-18.5643	1116.61		-28.2046	1024.27			24.8101	1328.81		-28.2046	1024.27
	-9.18169	1132.72		-18.5865	1117.05		-28.2383	1024.89			24.7832	1329.63		-28.2383	1024.89
	-9.18625	1134.35		-18.6086	1117.47		-28.2716	1025.5			24.7559	1330.37		-28.2716	1025.5
	-9.19079	1135.95		-18.6306	1117.86		-28.3045	1026.11			24.7281	1331.03		-28.3045	1026.11
	-9.19538	1137.52		-18.6524	1118.2		-28.337	1026.71			24.6998	1331.61		-28.337	1026.71
	-9.20002	1139.04		-18.6743	1118.5		-28.3692	1027.31			24.671	1332.11		-28.3692	1027.31
	-9.20472	1140.51		-18.6962	1118.74		-28.401	1027.89			24.6417	1332.53		-28.401	1027.89
	-9.20942	1141.96		-18.718	1118.93		-28.4325	1028.47			24.6119	1332.86		-28.4325	1028.47
	-9.21413	1143.38		-18.7398	1119.07		-28.4636	1029.03			24.5816	1333.13		-28.4636	1029.03
	-9.21886	1144.77		-18.7615	1119.18		-28.4943	1029.58			24.5509	1333.33		-28.4943	1029.58
	-9.22362	1146.13		-18.7831	1119.27		-28.5247	1030.11			24.5199	1333.48		-28.5247	1030.11
	-9.22846	1147.44		-18.8043	1119.34		-28.5546	1030.64			24.4886	1333.59		-28.5546	1030.64
	-9.23338	1148.71		-18.8253	1119.42		-28.5842	1031.16			24.457	1333.66		-28.5842	1031.16
	-9.23843	1149.93		-18.8461	1119.49		-28.6134	1031.67			24.4252	1333.7		-28.6134	1031.67
	-9.24362	1151.08		-18.8665	1119.57		-28.6423	1032.17			24.3931	1333.71		-28.6423	1032.17
	-9.249	1152.18		-18.8866	1119.65		-28.6708	1032.64			24.3608	1333.71		-28.6708	1032.64
	-9.25457	1153.22		-18.9064	1119.74		-28.6991	1033.09			24.3284	1333.7		-28.6991	1033.09
	-9.26034	1154.19		-18.9259	1119.82		-28.7271	1033.5			24.2959	1333.69		-28.7271	1033.5
	-9.2663	1155.1		-18.9452	1119.89		-28.7548	1033.89			24.2633	1333.69		-28.7548	1033.89
	-9.27245	1155.95		-18.9643	1119.96		-28.7821	1034.27			24.2306	1333.7		-28.7821	1034.27
	-9.27876	1156.74		-18.9831	1120.02		-28.8089	1034.65			24.1978	1333.73		-28.8089	1034.65
	-9.28522	1157.49		-19.0017	1120.07		-28.8353	1035.06			24.1651	1333.78		-28.8353	1035.06
	-9.2918	1158.18		-19.0202	1120.1		-28.8612	1035.49			24.1324	1333.86		-28.8612	1035.49
	-9.29849	1158.83		-19.0386	1120.1		-28.8865	1035.95			24.0995	1333.94		-28.8865	1035.95
	-9.3053	1159.44		-19.0568	1120.07		-28.9112	1036.45			24.0666	1334.01		-28.9112	1036.45
	-9.31222	1160.01		-19.075	1120.01		-28.9354	1036.99			24.0335	1334.09		-28.9354	1036.99
	-9.31927	1160.53		-19.0932	1119.89		-28.959	1037.56			24.0003	1334.16		-28.959	1037.56
	-9.32643	1161.01		-19.1114	1119.72		-28.9821	1038.17			23.9669	1334.22		-28.9821	1038.17
	-9.33371	1161.45		-19.1298	1119.47		-29.0046	1038.81			23.9333	1334.26		-29.0046	1038.81
	-9.34112	1161.84		-19.1482	1119.17		-29.0266	1039.49			23.8994	1334.26		-29.0266	1039.49
	-9.34868	1162.18		-19.1665	1118.83		-29.048	1040.21			23.8652	1334.22		-29.048	1040.21
	-9.3564	1162.47		-19.1848	1118.47		-29.0689	1040.96			23.8306	1334.14		-29.0689	1040.96
	-9.36423	1162.72		-19.2028	1118.11		-29.0893	1041.73			23.7957	1334		-29.0893	1041.73
	-9.37215	1162.93		-19.2206	1117.74		-29.1092	1042.53			23.7603	1333.8		-29.1092	1042.53
	-9.38009	1163.12		-19.2382	1117.39		-29.1286	1043.35			23.7246	1333.53		-29.1286	1043.35
	-9.38804	1163.29		-19.2555	1117.04		-29.1474	1044.2			23.6883	1333.18		-29.1474	1044.2
	-9.396	1163.45		-19.2726	1116.7		-29.1658	1045.08			23.6516	1332.76		-29.1658	1045.08
	-9.40402	1163.58		-19.2894	1116.37		-29.1838	1045.98			23.6144	1332.25		-29.1838	1045.98
	-9.41206	1163.69		-19.3058	1116.08		-29.2015	1046.87			23.5767	1331.68		-29.2015	1046.87
	-9.42013	1163.79		-19.3217	1115.84		-29.2189	1047.74			23.5387	1331.06		-29.2189	1047.74
	-9.42824	1163.88		-19.3373	1115.66		-29.2361	1048.59			23.5004	1330.37		-29.2361	1048.59
	-9.43641	1163.95		-19.3523	1115.53		-29.2532	1049.41			23.4616	1329.63		-29.2532	1049.41
	-9.44463	1164		-19.3668	1115.48		-29.2701	1050.2			23.4226	1328.84		-29.2701	1050.2
	-9.45286	1164.05		-19.3808	1115.51		-29.287	1050.96			23.3832	1327.99		-29.287	1050.96
	-9.46107	1164.11		-19.3943	1115.61		-29.3039	1051.66			23.3436	1327.11		-29.3039	1051.66
	-9.46921	1164.18		-19.4074	1115.78		-29.321	1052.31			23.3037	1326.18		-29.321	1052.31
	-9.47723	1164.28		-19.4201	1116.02		-29.3381	1052.91			23.2636	1325.23		-29.3381	1052.91
	-9.48509	1164.43		-19.4322	1116.36		-29.3552	1053.48			23.2234	1324.26		-29.3552	1053.48
	-9.49274	1164.63		-19.4439	1116.78		-29.3724	1054.04			23.1831	1323.29		-29.3724	1054.04
	-9.50018	1164.89		-19.4552	1117.31		-29.3895	1054.6			23.1428	1322.32		-29.3895	1054.6
	-9.50742	1165.22		-19.466	1117.92		-29.4065	1055.21			23.1025	1321.37		-29.4065	1055.21
	-9.51444	1165.61		-19.4765	1118.63		-29.4232	1055.87			23.0623	1320.46		-29.4232	1055.87
	-9.52123	1166.08		-19.4867	1119.42		-29.4397	1056.59			23.0222	1319.57		-29.4397	1056.59
	-9.52776	1166.63		-19.4966	1120.31		-29.4559	1057.4			22.982	1318.7		-29.4559	1057.4
	-9.53402	1167.27		-19.5062	1121.28		-29.4719	1058.29			22.9418	1317.83		-29.4719	1058.29
	-9.53999	1168.01		-19.5156	1122.34		-29.4875	1059.3			22.9015	1316.96		-29.4875	1059.3
	-9.54565	1168.85		-19.5248	1123.49		-29.5027	1060.43			22.8612	1316.09		-29.5027	1060.43
	-9.55102	1169.8		-19.5338	1124.73		-29.5175	1061.69			22.8207	1315.22		-29.5175	1061.69
	-9.55607	1170.87		-19.5426	1126.06		-29.5318	1063.08			22.7802	1314.36		-29.5318	1063.08
	-9.56082	1172.04		-19.5512	1127.47		-29.5457	1064.61			22.7396	1313.48		-29.5457	1064.61
	-9.56523	1173.34		-19.5596	1128.98		-29.5592	1066.27			22.6988	1312.58		-29.5592	1066.27
	-9.56934	1174.76		-19.5678	1130.59		-29.5723	1068.07			22.6578	1311.66		-29.5723	1068.07
	-9.57319	1176.29		-19.5756	1132.33		-29.5849	1070.01			22.6166	1310.72		-29.5849	1070.01
	-9.57689	1177.91		-19.5831	1134.17		-29.597	1072.1			22.5753	1309.74		-29.597	1072.1
	-9.58056	1179.59		-19.5904	1136.12		-29.6086	1074.32			22.5337	1308.74		-29.6086	1074.32
	-9.58426	1181.34		-19.5975	1138.16		-29.6197	1076.68			22.4919	1307.69		-29.6197	1076.68
	-9.58803	1183.13		-19.6044	1140.28		-29.6304	1079.17			22.4498	1306.61		-29.6304	1079.17
	-9.59191	1184.97		-19.6111	1142.5		-29.6406	1081.79			22.4076	1305.49		-29.6406	1081.79
	-9.59587	1186.85		-19.6175	1144.82		-29.6503	1084.55			22.3651	1304.34		-29.6503	1084.55
	-9.59992	1188.78		-19.6237	1147.24		-29.6594	1087.45			22.3223	1303.15		-29.6594	1087.45
	-9.60404	1190.74		-19.6295	1149.76		-29.668	1090.48			22.2794	1301.93		-29.668	1090.48
	-9.60822	1192.75		-19.635	1152.4		-29.676	1093.63			22.2362	1300.69		-29.676	1093.63
	-9.61239	1194.81		-19.6401	1155.13		-29.6835	1096.9			22.1929	1299.41		-29.6835	1096.9
	-9.61651	1196.93		-19.645	1157.97		-29.6904	1100.29			22.1495	1298.13		-29.6904	1100.29
	-9.62059	1199.11		-19.6494	1160.9		-29.6968	1103.78			22.1059	1296.82		-29.6968	1103.78
	-9.62462	1201.34		-19.6535	1163.94		-29.7025	1107.39			22.0621	1295.5		-29.7025	1107.39
	-9.6286	1203.62		-19.6573	1167.06		-29.7077	1111.12			22.0182	1294.16		-29.7077	1111.12
	-9.6325	1205.95		-19.6606	1170.28		-29.7121	1114.97			21.9742	1292.81		-29.7121	1114.97
	-9.63632	1208.34		-19.6637	1173.58		-29.7159	1118.92			21.93	1291.43		-29.7159	1118.92
	-9.64005	1210.78		-19.6663	1176.96		-29.7191	1122.96			21.8856	1290.04		-29.7191	1122.96
	-9.64365	1213.28		-19.6687	1180.4		-29.7217	1127.1			21.8412	1288.64		-29.7217	1127.1
	-9.64705	1215.85		-19.6706	1183.92		-29.7237	1131.31			21.7968	1287.26		-29.7237	1131.31
	-9.65018	1218.49		-19.6722	1187.5		-29.725	1135.6			21.7524	1285.9		-29.725	1135.6
	-9.65299	1221.22		-19.6734	1191.15		-29.7257	1139.97			21.7082	1284.58		-29.7257	1139.97
	-9.65546	1224.04		-19.6742	1194.85		-29.7258	1144.41			21.664	1283.28		-29.7258	1144.41
	-9.65761	1226.93		-19.6747	1198.6		-29.7251	1148.93			21.6199	1282		-29.7251	1148.93
	-9.65944	1229.89		-19.6747	1202.41		-29.7237	1153.54			21.5759	1280.76		-29.7237	1153.54
	-9.66091	1232.93		-19.6743	1206.27		-29.7213	1158.26			21.532	1279.55		-29.7213	1158.26
	-9.66197	1236.05		-19.6735	1210.17		-29.718	1163.09			21.4882	1278.37		-29.718	1163.09
	-9.66259	1239.24		-19.6722	1214.11		-29.7138	1168			21.4446	1277.24		-29.7138	1168
	-9.66278	1242.51		-19.6705	1218.07		-29.7087	1173			21.4011	1276.15		-29.7087	1173
	-9.66256	1245.84		-19.6685	1222.05		-29.7029	1178.05			21.3577	1275.09		-29.7029	1178.05
	-9.66198	1249.22		-19.6661	1226.03		-29.6962	1183.16			21.3144	1274.07		-29.6962	1183.16
	-9.66112	1252.63		-19.6634	1230.01		-29.6888	1188.3			21.2712	1273.09		-29.6888	1188.3
	-9.66	1256.06		-19.6604	1233.97		-29.6806	1193.49			21.2282	1272.14		-29.6806	1193.49
	-9.6586	1259.52		-19.6572	1237.91		-29.6717	1198.71			21.1853	1271.24		-29.6717	1198.71
	-9.65689	1262.99		-19.6537	1241.81		-29.6619	1203.96			21.1425	1270.39		-29.6619	1203.96
	-9.65489	1266.48		-19.65	1245.66		-29.6514	1209.24			21.0999	1269.58		-29.6514	1209.24
	-9.65264	1269.97		-19.6462	1249.47		-29.6401	1214.53			21.0573	1268.8		-29.6401	1214.53
	-9.65021	1273.45		-19.642	1253.24		-29.6281	1219.82			21.0149	1268.05		-29.6281	1219.82
	-9.6476	1276.9		-19.6375	1256.99		-29.6154	1225.1			20.9725	1267.33		-29.6154	1225.1
	-9.6448	1280.34		-19.6326	1260.72		-29.6021	1230.38			20.9301	1266.63		-29.6021	1230.38
	-9.64183	1283.74		-19.6272	1264.43		-29.588	1235.63			20.8877	1265.94		-29.588	1235.63
	-9.63867	1287.13		-19.6214	1268.12		-29.5733	1240.86			20.8452	1265.25		-29.5733	1240.86
	-9.63532	1290.48		-19.6152	1271.78		-29.558	1246.05			20.8026	1264.55		-29.558	1246.05
	-9.63176	1293.8		-19.6086	1275.4		-29.5421	1251.2			20.7599	1263.83		-29.5421	1251.2
	-9.62806	1297.07		-19.6017	1278.98		-29.5256	1256.3			20.717	1263.09		-29.5256	1256.3
	-9.62425	1300.3		-19.5943	1282.54		-29.5086	1261.34			20.6739	1262.33		-29.5086	1261.34
	-9.62033	1303.46		-19.5863	1286.06		-29.4911	1266.3			20.6307	1261.57		-29.4911	1266.3
	-9.61631	1306.56		-19.578	1289.56		-29.4732	1271.18			20.5875	1260.81		-29.4732	1271.18
	-9.61216	1309.61		-19.5693	1292.99		-29.455	1275.95			20.5442	1260.07		-29.455	1275.95
	-9.60785	1312.6		-19.5603	1296.36		-29.4365	1280.6			20.501	1259.35		-29.4365	1280.6
	-9.60332	1315.55		-19.5511	1299.66		-29.4178	1285.12			20.4578	1258.66		-29.4178	1285.12
	-9.5985	1318.47		-19.5416	1302.88		-29.399	1289.49			20.4148	1258.02		-29.399	1289.49
	-9.59334	1321.37		-19.5317	1306.03		-29.38	1293.71			20.3719	1257.43		-29.38	1293.71
	-9.58783	1324.25		-19.5216	1309.11		-29.361	1297.77			20.3292	1256.88		-29.361	1297.77
	-9.58193	1327.11		-19.5112	1312.11		-29.3419	1301.68			20.2867	1256.4		-29.3419	1301.68
	-9.57564	1329.96		-19.5005	1315.04		-29.3227	1305.43			20.2443	1255.97		-29.3227	1305.43
	-9.56898	1332.8		-19.4896	1317.87		-29.3032	1309.06			20.2022	1255.62		-29.3032	1309.06
	-9.56197	1335.61		-19.4785	1320.6		-29.2834	1312.57			20.1604	1255.35		-29.2834	1312.57
	-9.55464	1338.38		-19.4673	1323.22		-29.2633	1315.97			20.119	1255.18		-29.2633	1315.97
	-9.54703	1341.12		-19.456	1325.72		-29.2427	1319.29			20.0779	1255.11		-29.2427	1319.29
	-9.53918	1343.81		-19.4446	1328.09		-29.2217	1322.52			20.0372	1255.13		-29.2217	1322.52
	-9.53113	1346.45		-19.4331	1330.35		-29.2003	1325.67			19.9968	1255.25		-29.2003	1325.67
	-9.52288	1349.03		-19.4216	1332.49		-29.1783	1328.75			19.9568	1255.46		-29.1783	1328.75
	-9.51442	1351.56		-19.4099	1334.49		-29.1559	1331.76			19.9171	1255.75		-29.1559	1331.76
	-9.50576	1354.03		-19.3983	1336.37		-29.1329	1334.71			19.8776	1256.11		-29.1329	1334.71
	-9.49696	1356.44		-19.3866	1338.13		-29.1093	1337.6			19.8383	1256.53		-29.1093	1337.6
	-9.4881	1358.76		-19.3747	1339.78		-29.0853	1340.43			19.7992	1257.01		-29.0853	1340.43
	-9.47929	1360.98		-19.3626	1341.33		-29.0608	1343.18			19.7601	1257.53		-29.0608	1343.18
	-9.47057	1363.09		-19.3503	1342.8		-29.0359	1345.86			19.7212	1258.1		-29.0359	1345.86
	-9.46196	1365.08		-19.3377	1344.2		-29.0107	1348.45			19.6823	1258.7		-29.0107	1348.45
	-9.45349	1366.96		-19.3247	1345.54		-28.9851	1350.96			19.6433	1259.32		-28.9851	1350.96
	-9.4452	1368.71		-19.3114	1346.83		-28.9591	1353.39			19.6043	1259.93		-28.9591	1353.39
	-9.4371	1370.34		-19.2976	1348.08		-28.9326	1355.75			19.565	1260.55		-28.9326	1355.75
	-9.42915	1371.84		-19.2834	1349.28		-28.9058	1358.03			19.5257	1261.16		-28.9058	1358.03
	-9.42128	1373.23		-19.2688	1350.46		-28.8787	1360.23			19.4862	1261.77		-28.8787	1360.23
	-9.41346	1374.53		-19.2537	1351.62		-28.8513	1362.35			19.4465	1262.37		-28.8513	1362.35
	-9.40564	1375.73		-19.2379	1352.77		-28.8235	1364.39			19.4066	1262.94		-28.8235	1364.39
	-9.39778	1376.86		-19.2216	1353.92		-28.7954	1366.35			19.3665	1263.49		-28.7954	1366.35
	-9.38982	1377.93		-19.2048	1355.07		-28.767	1368.25			19.3262	1264.03		-28.767	1368.25
	-9.38171	1378.95		-19.1873	1356.23		-28.7381	1370.11			19.2858	1264.55		-28.7381	1370.11
	-9.37343	1379.92		-19.1693	1357.38		-28.7087	1371.92			19.2451	1265.05		-28.7087	1371.92
	-9.36497	1380.85		-19.1508	1358.53		-28.6789	1373.68			19.2042	1265.52		-28.6789	1373.68
	-9.35636	1381.72		-19.1318	1359.68		-28.6487	1375.41			19.1631	1265.94		-28.6487	1375.41
	-9.34766	1382.54		-19.1123	1360.81		-28.6182	1377.07			19.1216	1266.32		-28.6182	1377.07
	-9.33892	1383.28		-19.0924	1361.92		-28.5873	1378.67			19.0799	1266.67		-28.5873	1378.67
	-9.33019	1383.94		-19.0721	1363.02		-28.5561	1380.21			19.0381	1267.01		-28.5561	1380.21
	-9.32151	1384.52		-19.0514	1364.09		-28.5247	1381.68			18.9963	1267.37		-28.5247	1381.68
	-9.31283	1385.02		-19.0303	1365.14		-28.4929	1383.09			18.9546	1267.74		-28.4929	1383.09
	-9.30409	1385.45		-19.009	1366.15		-28.4609	1384.44			18.9129	1268.14		-28.4609	1384.44
	-9.29527	1385.83		-18.9873	1367.14		-28.4286	1385.73			18.8712	1268.56		-28.4286	1385.73
	-9.28638	1386.14		-18.9653	1368.1		-28.396	1386.97			18.8295	1268.99		-28.396	1386.97
	-9.27744	1386.39		-18.9429	1369.06		-28.3631	1388.16			18.7878	1269.44		-28.3631	1388.16
	-9.26845	1386.58		-18.9201	1370.01		-28.3299	1389.3			18.7462	1269.9		-28.3299	1389.3
	-9.25936	1386.72		-18.897	1370.94		-28.2963	1390.41			18.7046	1270.38		-28.2963	1390.41
	-9.25017	1386.81		-18.8736	1371.86		-28.2623	1391.52			18.6631	1270.88		-28.2623	1391.52
	-9.24092	1386.85		-18.8499	1372.73		-28.2277	1392.64			18.6216	1271.4		-28.2277	1392.64
	-9.23164	1386.83		-18.8261	1373.56		-28.1926	1393.75			18.5801	1271.94		-28.1926	1393.75
	-9.22233	1386.76		-18.8022	1374.33		-28.1571	1394.87			18.5387	1272.48		-28.1571	1394.87
	-9.21304	1386.62		-18.7782	1375.05		-28.1211	1395.99			18.4972	1273.04		-28.1211	1395.99
	-9.20374	1386.44		-18.7541	1375.72		-28.0847	1397.11			18.4557	1273.59		-28.0847	1397.11
	-9.19442	1386.2		-18.7299	1376.34		-28.048	1398.2			18.4142	1274.16		-28.048	1398.2
	-9.18506	1385.93		-18.7056	1376.9		-28.0109	1399.27			18.3728	1274.76		-28.0109	1399.27
	-9.17562	1385.62		-18.6811	1377.42		-27.9736	1400.33			18.3316	1275.39		-27.9736	1400.33
	-9.16606	1385.3		-18.6566	1377.91		-27.9359	1401.37			18.2904	1276.04		-27.9359	1401.37
	-9.15636	1384.96		-18.6319	1378.35		-27.8979	1402.39			18.2492	1276.7		-27.8979	1402.39
	-9.14653	1384.61		-18.6071	1378.77		-27.8596	1403.37			18.2079	1277.36		-27.8596	1403.37
	-9.13656	1384.25		-18.5822	1379.15		-27.8212	1404.32			18.1667	1278.03		-27.8212	1404.32
	-9.12641	1383.87		-18.5571	1379.5		-27.7826	1405.22			18.1254	1278.7		-27.7826	1405.22
	-9.11605	1383.51		-18.5319	1379.82		-27.7439	1406.08			18.0842	1279.38		-27.7439	1406.08
	-9.10541	1383.16		-18.5066	1380.12		-27.705	1406.87			18.043	1280.07		-27.705	1406.87
	-9.09452	1382.83		-18.481	1380.4		-27.6661	1407.6			18.0017	1280.73		-27.6661	1407.6
	-9.08341	1382.51		-18.4552	1380.69		-27.6273	1408.25			17.9602	1281.38		-27.6273	1408.25
	-9.07209	1382.19		-18.429	1381.01		-27.5885	1408.78			17.9186	1282		-27.5885	1408.78
	-9.06057	1381.88		-18.4024	1381.36		-27.55	1409.2			17.8768	1282.58		-27.55	1409.2
	-9.04884	1381.58		-18.3753	1381.75		-27.5116	1409.5			17.8348	1283.14		-27.5116	1409.5
	-9.03687	1381.29		-18.3477	1382.19		-27.4734	1409.69			17.7926	1283.66		-27.4734	1409.69
	-9.02463	1381.03		-18.3197	1382.66		-27.4354	1409.76			17.7502	1284.15		-27.4354	1409.76
	-9.01208	1380.8		-18.2912	1383.17		-27.3975	1409.73			17.7076	1284.6		-27.3975	1409.73
	-8.99924	1380.59		-18.2623	1383.72		-27.3597	1409.61			17.6648	1285.01		-27.3597	1409.61
	-8.98618	1380.41		-18.2331	1384.28		-27.3218	1409.42			17.6218	1285.38		-27.3218	1409.42
	-8.97291	1380.23		-18.2035	1384.86		-27.2839	1409.17			17.5784	1285.7		-27.2839	1409.17
	-8.95942	1380.09		-18.1737	1385.45		-27.2459	1408.87			17.5348	1285.98		-27.2459	1408.87
	-8.94561	1379.98		-18.1435	1386.05		-27.2077	1408.52			17.491	1286.2		-27.2077	1408.52
	-8.9314	1379.94		-18.1131	1386.66		-27.1694	1408.14			17.4469	1286.38		-27.1694	1408.14
	-8.91675	1379.97		-18.0823	1387.29		-27.1309	1407.72			17.4025	1286.51		-27.1309	1407.72
	-8.90171	1380.05		-18.0512	1387.94		-27.0921	1407.28			17.358	1286.61		-27.0921	1407.28
	-8.8863	1380.2		-18.0198	1388.59		-27.053	1406.83			17.3133	1286.67		-27.053	1406.83
	-8.87051	1380.39		-17.9882	1389.25		-27.0136	1406.37			17.2684	1286.69		-27.0136	1406.37
	-8.85439	1380.65		-17.9563	1389.92		-26.974	1405.88			17.2231	1286.66		-26.974	1405.88
	-8.83795	1380.94		-17.9242	1390.57		-26.9341	1405.37			17.1776	1286.57		-26.9341	1405.37
	-8.82125	1381.27		-17.892	1391.21		-26.8939	1404.86			17.1318	1286.41		-26.8939	1404.86
	-8.80431	1381.63		-17.8597	1391.84		-26.8533	1404.35			17.0856	1286.2		-26.8533	1404.35
	-8.78719	1382.02		-17.8272	1392.45		-26.8123	1403.85			17.0391	1285.92		-26.8123	1403.85
	-8.76994	1382.41		-17.7947	1393.04		-26.7708	1403.37			16.9923	1285.59		-26.7708	1403.37
	-8.7526	1382.82		-17.762	1393.6		-26.7289	1402.91			16.9452	1285.21		-26.7289	1402.91
	-8.73519	1383.22		-17.7292	1394.15		-26.6866	1402.48			16.8978	1284.76		-26.6866	1402.48
	-8.71771	1383.62		-17.6963	1394.69		-26.644	1402.05			16.8501	1284.27		-26.644	1402.05
	-8.70013	1384.02		-17.6633	1395.2		-26.6009	1401.64			16.8021	1283.72		-26.6009	1401.64
	-8.68244	1384.44		-17.6302	1395.71		-26.5574	1401.24			16.7537	1283.11		-26.5574	1401.24
	-8.66465	1384.85		-17.5969	1396.2		-26.5136	1400.86			16.7049	1282.42		-26.5136	1400.86
	-8.64679	1385.27		-17.5634	1396.68		-26.4694	1400.48			16.6558	1281.67		-26.4694	1400.48
	-8.6289	1385.68		-17.5298	1397.16		-26.425	1400.11			16.6063	1280.85		-26.425	1400.11
	-8.61096	1386.08		-17.4959	1397.64		-26.3803	1399.72			16.5565	1279.97		-26.3803	1399.72
	-8.59301	1386.47		-17.4619	1398.11		-26.3353	1399.31			16.5063	1279.04		-26.3353	1399.31
	-8.57508	1386.84		-17.4277	1398.59		-26.2902	1398.88			16.456	1278.06		-26.2902	1398.88
	-8.55719	1387.18		-17.3933	1399.07		-26.245	1398.42			16.4054	1277.04		-26.245	1398.42
	-8.53931	1387.51		-17.3587	1399.56		-26.1995	1397.94			16.3545	1275.99		-26.1995	1397.94
	-8.5214	1387.83		-17.3237	1400.06		-26.1538	1397.44			16.3035	1274.9		-26.1538	1397.44
	-8.50346	1388.14		-17.2886	1400.57		-26.1077	1396.97			16.2521	1273.77		-26.1077	1396.97
	-8.48549	1388.44		-17.2532	1401.09		-26.0612	1396.52			16.2005	1272.6		-26.0612	1396.52
	-8.46751	1388.73		-17.2174	1401.64		-26.0142	1396.11			16.1487	1271.39		-26.0142	1396.11
	-8.44949	1389.02		-17.1814	1402.2		-25.9667	1395.75			16.0967	1270.17		-25.9667	1395.75
	-8.43139	1389.31		-17.1451	1402.79		-25.9187	1395.44			16.0446	1268.93		-25.9187	1395.44
	-8.41316	1389.61		-17.1084	1403.4		-25.8701	1395.17			15.9923	1267.68		-25.8701	1395.17
	-8.39478	1389.93		-17.0715	1404.04		-25.8211	1394.96			15.9399	1266.41		-25.8211	1394.96
	-8.3762	1390.27		-17.0342	1404.7		-25.7715	1394.8			15.8874	1265.14		-25.7715	1394.8
	-8.35742	1390.64		-16.9966	1405.38		-25.7214	1394.69			15.8348	1263.88		-25.7214	1394.69
	-8.33847	1391.03		-16.9586	1406.11		-25.6707	1394.65			15.7823	1262.62		-25.6707	1394.65
	-8.31939	1391.42		-16.9202	1406.87		-25.6195	1394.66			15.7297	1261.38		-25.6195	1394.66
	-8.30021	1391.82		-16.8814	1407.68		-25.5676	1394.73			15.6772	1260.15		-25.5676	1394.73
	-8.28098	1392.21		-16.8422	1408.53		-25.5152	1394.88			15.6246	1258.94		-25.5152	1394.88
	-8.26167	1392.6		-16.8025	1409.43		-25.462	1395.11			15.5721	1257.75		-25.462	1395.11
	-8.24225	1393		-16.7623	1410.39		-25.4082	1395.41			15.5197	1256.57		-25.4082	1395.41
	-8.2227	1393.4		-16.7216	1411.42		-25.3538	1395.79			15.4672	1255.41		-25.3538	1395.79
	-8.20302	1393.81		-16.6804	1412.52		-25.2986	1396.26			15.4146	1254.26		-25.2986	1396.26
	-8.18321	1394.23		-16.6387	1413.68		-25.2427	1396.82			15.3622	1253.13		-25.2427	1396.82
	-8.16325	1394.67		-16.5964	1414.89		-25.1861	1397.46			15.3098	1252.03		-25.1861	1397.46
	-8.14311	1395.12		-16.5538	1416.16		-25.1288	1398.18			15.2574	1250.97		-25.1288	1398.18
	-8.1228	1395.58		-16.5106	1417.46		-25.0708	1398.99			15.2051	1249.92		-25.0708	1398.99
	-8.10236	1396.06		-16.4671	1418.82		-25.0121	1399.87			15.1528	1248.89		-25.0121	1399.87
	-8.08182	1396.53		-16.4231	1420.21		-24.9528	1400.82			15.1004	1247.85		-24.9528	1400.82
	-8.06119	1397		-16.3787	1421.66		-24.893	1401.84			15.0478	1246.81		-24.893	1401.84
	-8.04045	1397.48		-16.3338	1423.16		-24.8325	1402.92			14.995	1245.75		-24.8325	1402.92
	-8.01952	1397.97		-16.2884	1424.71		-24.7714	1404.06			14.942	1244.68		-24.7714	1404.06
	-7.99835	1398.49		-16.2424	1426.33		-24.7097	1405.29			14.8889	1243.6		-24.7097	1405.29
	-7.97692	1399.05		-16.196	1428		-24.6472	1406.6			14.8358	1242.54		-24.6472	1406.6
	-7.9552	1399.64		-16.149	1429.73		-24.5841	1408.01			14.7828	1241.51		-24.5841	1408.01
	-7.93317	1400.27		-16.1015	1431.53		-24.5202	1409.5			14.7299	1240.53		-24.5202	1409.5
	-7.91085	1400.94		-16.0534	1433.39		-24.4557	1411.06			14.6772	1239.6		-24.4557	1411.06
	-7.88828	1401.64		-16.0047	1435.34		-24.3905	1412.69			14.6245	1238.7		-24.3905	1412.69
	-7.86547	1402.37		-15.9552	1437.38		-24.3247	1414.4			14.5719	1237.83		-24.3247	1414.4
	-7.84241	1403.12		-15.9052	1439.51		-24.2583	1416.17			14.5194	1236.99		-24.2583	1416.17
	-7.81908	1403.92		-15.8545	1441.71		-24.1913	1417.99			14.467	1236.19		-24.1913	1417.99
	-7.79544	1404.75		-15.8032	1443.99		-24.1239	1419.87			14.4147	1235.44		-24.1239	1419.87
	-7.77144	1405.64		-15.7514	1446.33		-24.0559	1421.79			14.3627	1234.75		-24.0559	1421.79
	-7.74706	1406.59		-15.699	1448.72		-23.9874	1423.77			14.3108	1234.11		-23.9874	1423.77
	-7.72228	1407.6		-15.6462	1451.17		-23.9183	1425.8			14.2591	1233.51		-23.9183	1425.8
	-7.6971	1408.68		-15.593	1453.65		-23.8487	1427.88			14.2076	1232.96		-23.8487	1427.88
	-7.6715	1409.82		-15.5395	1456.14		-23.7787	1430.02			14.1561	1232.45		-23.7787	1430.02
	-7.64544	1411.03		-15.4858	1458.64		-23.7081	1432.19			14.1049	1231.97		-23.7081	1432.19
	-7.61893	1412.31		-15.4317	1461.16		-23.637	1434.41			14.0537	1231.52		-23.637	1434.41
	-7.59197	1413.66		-15.3775	1463.68		-23.5654	1436.68			14.0026	1231.11		-23.5654	1436.68
	-7.56461	1415.07		-15.3231	1466.19		-23.4933	1439.01			13.9517	1230.73		-23.4933	1439.01
	-7.5369	1416.53		-15.2686	1468.66		-23.4205	1441.4			13.9009	1230.39		-23.4205	1441.4
	-7.50892	1418.02		-15.2143	1471.08		-23.347	1443.88			13.8502	1230.08		-23.347	1443.88
	-7.48075	1419.53		-15.16	1473.43		-23.2729	1446.43			13.7997	1229.8		-23.2729	1446.43
	-7.45244	1421.04		-15.1059	1475.69		-23.1981	1449.05			13.7491	1229.54		-23.1981	1449.05
	-7.42404	1422.54		-15.052	1477.87		-23.1226	1451.75			13.6986	1229.29		-23.1226	1451.75
	-7.39561	1424.03		-14.9985	1479.94		-23.0465	1454.54			13.6481	1229.04		-23.0465	1454.54
	-7.36719	1425.49		-14.9452	1481.91		-22.9696	1457.4			13.5975	1228.77		-22.9696	1457.4
	-7.33887	1426.91		-14.8921	1483.79		-22.8921	1460.34			13.5467	1228.49		-22.8921	1460.34
	-7.31072	1428.27		-14.8393	1485.58		-22.814	1463.33			13.4958	1228.18		-22.814	1463.33
	-7.2828	1429.55		-14.7867	1487.28		-22.7354	1466.38			13.4448	1227.87		-22.7354	1466.38
	-7.25516	1430.75		-14.7343	1488.9		-22.6562	1469.46			13.3938	1227.55		-22.6562	1469.46
	-7.22783	1431.85		-14.682	1490.46		-22.5766	1472.58			13.3428	1227.23		-22.5766	1472.58
	-7.20084	1432.86		-14.6298	1491.95		-22.4966	1475.71			13.2917	1226.92		-22.4966	1475.71
	-7.1742	1433.76		-14.5778	1493.38		-22.4163	1478.86			13.2407	1226.62		-22.4163	1478.86
	-7.14789	1434.57		-14.5259	1494.73		-22.3355	1482.02			13.1897	1226.34		-22.3355	1482.02
	-7.12184	1435.29		-14.4741	1496.03		-22.2543	1485.19			13.1388	1226.07		-22.2543	1485.19
	-7.09602	1435.93		-14.4224	1497.27		-22.1729	1488.36			13.0879	1225.81		-22.1729	1488.36
	-7.07041	1436.5		-14.3706	1498.48		-22.0912	1491.5			13.037	1225.55		-22.0912	1491.5
	-7.04497	1437		-14.3187	1499.67		-22.0093	1494.61			12.986	1225.29		-22.0093	1494.61
	-7.01967	1437.45		-14.2667	1500.84		-21.9273	1497.68			12.9349	1225.01		-21.9273	1497.68
	-6.99448	1437.84		-14.2146	1502.01		-21.8451	1500.71			12.8838	1224.73		-21.8451	1500.71
	-6.9694	1438.18		-14.1621	1503.19		-21.7626	1503.73			12.8325	1224.42		-21.7626	1503.73
	-6.94449	1438.47		-14.1095	1504.38		-21.6799	1506.74			12.7811	1224.1		-21.6799	1506.74
	-6.91979	1438.68		-14.0566	1505.58		-21.5968	1509.74			12.7295	1223.75		-21.5968	1509.74
	-6.8953	1438.83		-14.0035	1506.78		-21.5134	1512.74			12.6779	1223.38		-21.5134	1512.74
	-6.87098	1438.92		-13.9502	1507.98		-21.4296	1515.74			12.6262	1223.02		-21.4296	1515.74
	-6.84681	1438.95		-13.8969	1509.15		-21.3454	1518.74			12.5744	1222.65		-21.3454	1518.74
	-6.82277	1438.94		-13.8437	1510.28		-21.261	1521.73			12.5226	1222.27		-21.261	1521.73
	-6.79884	1438.89		-13.7904	1511.37		-21.1762	1524.7			12.4707	1221.89		-21.1762	1524.7
	-6.77497	1438.79		-13.7372	1512.42		-21.0912	1527.64			12.4187	1221.49		-21.0912	1527.64
	-6.75115	1438.66		-13.6841	1513.44		-21.0059	1530.57			12.3664	1221.06		-21.0059	1530.57
	-6.72741	1438.49		-13.6309	1514.42		-20.9204	1533.46			12.3139	1220.58		-20.9204	1533.46
	-6.70372	1438.27		-13.5778	1515.35		-20.8347	1536.33			12.2612	1220.07		-20.8347	1536.33
	-6.68003	1438.03		-13.5247	1516.25		-20.7488	1539.15			12.2082	1219.51		-20.7488	1539.15
	-6.65629	1437.77		-13.4717	1517.1		-20.6627	1541.93			12.1549	1218.91		-20.6627	1541.93
	-6.63247	1437.5		-13.4188	1517.89		-20.5765	1544.65			12.1014	1218.27		-20.5765	1544.65
	-6.60859	1437.22		-13.366	1518.63		-20.4903	1547.31			12.0476	1217.58		-20.4903	1547.31
	-6.58467	1436.92		-13.3133	1519.31		-20.404	1549.9			11.9935	1216.85		-20.404	1549.9
	-6.56072	1436.6		-13.2606	1519.93		-20.3176	1552.43			11.9392	1216.07		-20.3176	1552.43
	-6.53673	1436.27		-13.208	1520.52		-20.2312	1554.89			11.8845	1215.24		-20.2312	1554.89
	-6.51268	1435.94		-13.1553	1521.08		-20.1446	1557.3			11.8294	1214.35		-20.1446	1557.3
	-6.48855	1435.6		-13.1026	1521.61		-20.0579	1559.66			11.774	1213.39		-20.0579	1559.66
	-6.4644	1435.25		-13.0497	1522.13		-19.9711	1561.97			11.7181	1212.33		-19.9711	1561.97
	-6.44026	1434.87		-12.9968	1522.62		-19.8842	1564.21			11.6617	1211.18		-19.8842	1564.21
	-6.41611	1434.48		-12.9437	1523.11		-19.7972	1566.39			11.6047	1209.94		-19.7972	1566.39
	-6.3919	1434.09		-12.8905	1523.58		-19.7101	1568.5			11.5473	1208.61		-19.7101	1568.5
	-6.36755	1433.7		-12.8372	1524.04		-19.6231	1570.54			11.4896	1207.21		-19.6231	1570.54
	-6.34301	1433.34		-12.7838	1524.49		-19.5361	1572.48			11.4316	1205.77		-19.5361	1572.48
	-6.31823	1433.01		-12.7302	1524.93		-19.4492	1574.32			11.3734	1204.29		-19.4492	1574.32
	-6.29319	1432.72		-12.6763	1525.38		-19.3625	1576.05			11.3151	1202.8		-19.3625	1576.05
	-6.26787	1432.46		-12.6223	1525.85		-19.276	1577.65			11.2567	1201.28		-19.276	1577.65
	-6.24226	1432.24		-12.5679	1526.33		-19.1898	1579.12			11.1981	1199.75		-19.1898	1579.12
	-6.21634	1432.07		-12.5133	1526.84		-19.1038	1580.46			11.1395	1198.22		-19.1038	1580.46
	-6.19012	1431.94		-12.4582	1527.39		-19.0181	1581.67			11.0809	1196.69		-19.0181	1581.67
	-6.16359	1431.86		-12.4029	1527.97		-18.9326	1582.76			11.0224	1195.18		-18.9326	1582.76
	-6.13685	1431.8		-12.3472	1528.58		-18.8471	1583.76			10.9639	1193.68		-18.8471	1583.76
	-6.10996	1431.76		-12.2912	1529.2		-18.7617	1584.67			10.9054	1192.21		-18.7617	1584.67
	-6.08297	1431.71		-12.2349	1529.84		-18.6763	1585.5			10.8472	1190.78		-18.6763	1585.5
	-6.0559	1431.67		-12.1784	1530.49		-18.5909	1586.26			10.789	1189.38		-18.5909	1586.26
	-6.02875	1431.62		-12.1216	1531.16		-18.5055	1586.96			10.731	1188.02		-18.5055	1586.96
	-6.0015	1431.58		-12.0646	1531.84		-18.42	1587.6			10.6731	1186.69		-18.42	1587.6
	-5.97411	1431.55		-12.0074	1532.52		-18.3344	1588.2			10.6153	1185.39		-18.3344	1588.2
	-5.94654	1431.54		-11.9501	1533.18		-18.2487	1588.77			10.5576	1184.13		-18.2487	1588.77
	-5.91871	1431.56		-11.8928	1533.82		-18.1627	1589.32			10.5	1182.89		-18.1627	1589.32
	-5.8906	1431.63		-11.8355	1534.41		-18.0765	1589.85			10.4424	1181.68		-18.0765	1589.85
	-5.86223	1431.73		-11.7782	1534.97		-17.99	1590.38			10.3849	1180.49		-17.99	1590.38
	-5.83365	1431.86		-11.721	1535.47		-17.9031	1590.92			10.3274	1179.31		-17.9031	1590.92
	-5.80491	1432		-11.6638	1535.92		-17.8159	1591.48			10.2699	1178.15		-17.8159	1591.48
	-5.77609	1432.15		-11.6067	1536.32		-17.7282	1592.06			10.2124	1177.01		-17.7282	1592.06
	-5.74722	1432.29		-11.5497	1536.66		-17.6402	1592.66			10.155	1175.9		-17.6402	1592.66
	-5.71835	1432.41		-11.4928	1536.95		-17.5517	1593.3			10.0977	1174.82		-17.5517	1593.3
	-5.68944	1432.52		-11.436	1537.18		-17.4627	1593.98			10.0405	1173.78		-17.4627	1593.98
	-5.66045	1432.64		-11.3793	1537.35		-17.3731	1594.71			9.98339	1172.77		-17.3731	1594.71
	-5.63136	1432.75		-11.3227	1537.46		-17.283	1595.49			9.92642	1171.81		-17.283	1595.49
	-5.60217	1432.87		-11.2662	1537.51		-17.1925	1596.31			9.86958	1170.88		-17.1925	1596.31
	-5.57291	1432.99		-11.2097	1537.53		-17.1014	1597.19			9.81285	1170		-17.1014	1597.19
	-5.5436	1433.09		-11.1531	1537.52		-17.0098	1598.1			9.75625	1169.16		-17.0098	1598.1
	-5.51423	1433.19		-11.0965	1537.48		-16.9178	1599.06			9.69977	1168.37		-16.9178	1599.06
	-5.48477	1433.3		-11.0398	1537.41		-16.8252	1600.08			9.64343	1167.62		-16.8252	1600.08
	-5.45516	1433.42		-10.983	1537.33		-16.7321	1601.16			9.58723	1166.91		-16.7321	1601.16
	-5.42537	1433.56		-10.9261	1537.24		-16.6382	1602.31			9.53118	1166.25		-16.6382	1602.31
	-5.3954	1433.72		-10.8689	1537.17		-16.5438	1603.54			9.47529	1165.63		-16.5438	1603.54
	-5.36526	1433.91		-10.8113	1537.14		-16.4487	1604.85			9.41953	1165.06		-16.4487	1604.85
	-5.33498	1434.11		-10.7532	1537.17		-16.353	1606.22			9.36391	1164.53		-16.353	1606.22
	-5.3046	1434.31		-10.6948	1537.25		-16.2568	1607.65			9.30843	1164.04		-16.2568	1607.65
	-5.27414	1434.52		-10.6359	1537.38		-16.16	1609.14			9.25312	1163.6		-16.16	1609.14
	-5.24355	1434.74		-10.5766	1537.56		-16.0628	1610.68			9.19798	1163.21		-16.0628	1610.68
	-5.21277	1434.99		-10.5169	1537.79		-15.965	1612.28			9.143	1162.87		-15.965	1612.28
	-5.18176	1435.27		-10.4567	1538.07		-15.8667	1613.92			9.08813	1162.57		-15.8667	1613.92
	-5.15053	1435.58		-10.3962	1538.39		-15.7681	1615.6			9.03333	1162.3		-15.7681	1615.6
	-5.11909	1435.93		-10.3354	1538.75		-15.669	1617.32			8.97859	1162.05		-15.669	1617.32
	-5.08739	1436.31		-10.2742	1539.14		-15.5695	1619.07			8.9239	1161.83		-15.5695	1619.07
	-5.05543	1436.73		-10.2127	1539.55		-15.4696	1620.86			8.86931	1161.64		-15.4696	1620.86
	-5.02318	1437.2		-10.1508	1540		-15.3693	1622.68			8.81486	1161.49		-15.3693	1622.68
	-4.99065	1437.72		-10.0886	1540.49		-15.2686	1624.54			8.76058	1161.39		-15.2686	1624.54
	-4.9578	1438.29		-10.026	1541.01		-15.1674	1626.44			8.7065	1161.33		-15.1674	1626.44
	-4.92466	1438.92		-9.96315	1541.55		-15.0658	1628.38			8.6526	1161.32		-15.0658	1628.38
	-4.89122	1439.6		-9.9	1542.12		-14.9637	1630.37			8.59885	1161.36		-14.9637	1630.37
	-4.85749	1440.32		-9.83659	1542.7		-14.8612	1632.4			8.54527	1161.43		-14.8612	1632.4
	-4.82344	1441.11		-9.77292	1543.3		-14.7582	1634.47			8.49189	1161.56		-14.7582	1634.47
	-4.78907	1441.94		-9.70894	1543.92		-14.6546	1636.6			8.43875	1161.75		-14.6546	1636.6
	-4.75444	1442.83		-9.6446	1544.58		-14.5506	1638.8			8.38581	1161.99		-14.5506	1638.8
	-4.71962	1443.74		-9.57986	1545.27		-14.446	1641.05			8.33305	1162.28		-14.446	1641.05
	-4.68468	1444.67		-9.51472	1546.01		-14.3409	1643.35			8.28045	1162.62		-14.3409	1643.35
	-4.64966	1445.61		-9.44914	1546.8		-14.2354	1645.69			8.22794	1162.99		-14.2354	1645.69
	-4.61463	1446.54		-9.38315	1547.62		-14.1296	1648.07			8.17545	1163.37		-14.1296	1648.07
	-4.57966	1447.46		-9.31675	1548.49		-14.0234	1650.46			8.12292	1163.76		-14.0234	1650.46
	-4.54475	1448.36		-9.24997	1549.38		-13.9169	1652.86			8.07035	1164.15		-13.9169	1652.86
	-4.50993	1449.24		-9.1828	1550.32		-13.8102	1655.28			8.01774	1164.55		-13.8102	1655.28
	-4.47522	1450.08		-9.11523	1551.29		-13.7032	1657.71			7.96513	1164.96		-13.7032	1657.71
	-4.44065	1450.89		-9.04729	1552.29		-13.5961	1660.14			7.91249	1165.38		-13.5961	1660.14
	-4.40627	1451.64		-8.97899	1553.32		-13.4888	1662.55			7.8598	1165.8		-13.4888	1662.55
	-4.37208	1452.35		-8.91033	1554.38		-13.3815	1664.93			7.80701	1166.21		-13.3815	1664.93
	-4.33805	1453.02		-8.84126	1555.48		-13.2742	1667.26			7.75405	1166.59		-13.2742	1667.26
	-4.3042	1453.64		-8.7718	1556.61		-13.1669	1669.56			7.70086	1166.94		-13.1669	1669.56
	-4.27051	1454.22		-8.70196	1557.78		-13.0596	1671.82			7.64737	1167.24		-13.0596	1671.82
	-4.23698	1454.76		-8.63184	1558.96		-12.9524	1674.04			7.59357	1167.48		-12.9524	1674.04
	-4.20359	1455.26		-8.56153	1560.13		-12.845	1676.24			7.53944	1167.65		-12.845	1676.24
	-4.17031	1455.73		-8.49112	1561.28		-12.7377	1678.41			7.48496	1167.77		-12.7377	1678.41
	-4.13711	1456.17		-8.42061	1562.41		-12.6303	1680.55			7.43015	1167.82		-12.6303	1680.55
	-4.104	1456.59		-8.34994	1563.53		-12.5229	1682.66			7.37507	1167.82		-12.5229	1682.66
	-4.07097	1456.98		-8.27906	1564.65		-12.4154	1684.74			7.31973	1167.77		-12.4154	1684.74
	-4.03801	1457.33		-8.20794	1565.78		-12.3079	1686.79			7.26422	1167.69		-12.3079	1686.79
	-4.00509	1457.67		-8.13661	1566.91		-12.2005	1688.79			7.20863	1167.6		-12.2005	1688.79
	-3.97214	1458		-8.06515	1568.03		-12.0931	1690.74			7.15304	1167.5		-12.0931	1690.74
	-3.93911	1458.33		-7.99362	1569.13		-11.9858	1692.65			7.09744	1167.41		-11.9858	1692.65
	-3.90599	1458.66		-7.92206	1570.19		-11.8785	1694.52			7.04187	1167.32		-11.8785	1694.52
	-3.87276	1458.99		-7.85046	1571.22		-11.7711	1696.37			6.98639	1167.25		-11.7711	1696.37
	-3.83939	1459.32		-7.77879	1572.23		-11.6637	1698.2			6.93106	1167.2		-11.6637	1698.2
	-3.80588	1459.67		-7.70707	1573.22		-11.5562	1700			6.87594	1167.2		-11.5562	1700
	-3.77223	1460.03		-7.63528	1574.18		-11.4486	1701.78			6.82107	1167.26		-11.4486	1701.78
	-3.73844	1460.39		-7.56346	1575.11		-11.341	1703.54			6.76647	1167.36		-11.341	1703.54
	-3.70451	1460.76		-7.49159	1576.02		-11.2333	1705.28			6.71213	1167.52		-11.2333	1705.28
	-3.67047	1461.14		-7.41967	1576.92		-11.1256	1707			6.658	1167.72		-11.1256	1707
	-3.63633	1461.51		-7.34769	1577.79		-11.0179	1708.68			6.60404	1167.95		-11.0179	1708.68
	-3.60209	1461.88		-7.27568	1578.65		-10.9102	1710.33			6.55019	1168.2		-10.9102	1710.33
	-3.56775	1462.26		-7.20363	1579.48		-10.8024	1711.95			6.49643	1168.48		-10.8024	1711.95
	-3.53334	1462.62		-7.13153	1580.29		-10.6946	1713.56			6.4427	1168.76		-10.6946	1713.56
	-3.49886	1462.98		-7.05932	1581.11		-10.5867	1715.14			6.38891	1169.02		-10.5867	1715.14
	-3.46432	1463.34		-6.98695	1581.92		-10.4788	1716.72			6.33494	1169.26		-10.4788	1716.72
	-3.42968	1463.69		-6.9144	1582.74		-10.3707	1718.28			6.28078	1169.45		-10.3707	1718.28
	-3.39496	1464.04		-6.84165	1583.58		-10.2625	1719.83			6.22644	1169.61		-10.2625	1719.83
	-3.3602	1464.38		-6.7687	1584.44		-10.1542	1721.39			6.17195	1169.73		-10.1542	1721.39
	-3.32541	1464.71		-6.69554	1585.31		-10.0457	1722.94			6.11733	1169.83		-10.0457	1722.94
	-3.29064	1465.02		-6.62217	1586.2		-9.93712	1724.48			6.06253	1169.89		-9.93712	1724.48
	-3.25594	1465.29		-6.54856	1587.13		-9.82845	1726			6.00748	1169.91		-9.82845	1726
	-3.22132	1465.53		-6.47474	1588.07		-9.71973	1727.51			5.95215	1169.86		-9.71973	1727.51
	-3.18683	1465.73		-6.40072	1589.04		-9.61106	1728.97			5.89649	1169.74		-9.61106	1728.97
	-3.15252	1465.87		-6.32651	1590.02		-9.5025	1730.38			5.84049	1169.55		-9.5025	1730.38
	-3.11845	1465.95		-6.25209	1591.03		-9.3941	1731.72			5.78418	1169.3		-9.3941	1731.72
	-3.0846	1465.97		-6.17745	1592.06		-9.28588	1732.99			5.72758	1168.98		-9.28588	1732.99
	-3.05091	1465.94		-6.10257	1593.13		-9.17777	1734.21			5.67074	1168.6		-9.17777	1734.21
	-3.01729	1465.88		-6.02743	1594.23		-9.06968	1735.39			5.6137	1168.19		-9.06968	1735.39
	-2.98365	1465.81		-5.95208	1595.36		-8.96157	1736.54			5.55652	1167.74		-8.96157	1736.54
	-2.94991	1465.74		-5.87661	1596.51		-8.85343	1737.67			5.49924	1167.27		-8.85343	1737.67
	-2.91603	1465.69		-5.80106	1597.65		-8.74524	1738.77			5.44192	1166.79		-8.74524	1738.77
	-2.88198	1465.65		-5.72544	1598.79		-8.637	1739.86			5.38462	1166.3		-8.637	1739.86
	-2.84773	1465.64		-5.64979	1599.92		-8.52872	1740.92			5.32735	1165.82		-8.52872	1740.92
	-2.81326	1465.66		-5.57416	1601.04		-8.42036	1741.97			5.27016	1165.35		-8.42036	1741.97
	-2.77855	1465.72		-5.49856	1602.13		-8.31186	1743.03			5.21309	1164.89		-8.31186	1743.03
	-2.74358	1465.81		-5.42303	1603.19		-8.20314	1744.09			5.15615	1164.46		-8.20314	1744.09
	-2.70832	1465.95		-5.34761	1604.22		-8.09419	1745.18			5.09932	1164.05		-8.09419	1745.18
	-2.67274	1466.14		-5.27237	1605.19		-7.98504	1746.28			5.04256	1163.65		-7.98504	1746.28
	-2.63685	1466.38		-5.19735	1606.1		-7.87566	1747.39			4.98582	1163.25		-7.87566	1747.39
	-2.60067	1466.67		-5.12259	1606.94		-7.76607	1748.52			4.92912	1162.85		-7.76607	1748.52
	-2.56419	1467.01		-5.04807	1607.71		-7.65631	1749.65			4.87248	1162.46		-7.65631	1749.65
	-2.52745	1467.39		-4.97376	1608.43		-7.54646	1750.77			4.8159	1162.08		-7.54646	1750.77
	-2.49046	1467.81		-4.89963	1609.09		-7.4366	1751.86			4.75938	1161.71		-7.4366	1751.86
	-2.45325	1468.26		-4.82564	1609.7		-7.32678	1752.91			4.70286	1161.34		-7.32678	1752.91
	-2.41584	1468.75		-4.75179	1610.27		-7.21704	1753.91			4.6463	1160.97		-7.21704	1753.91
	-2.37823	1469.27		-4.67807	1610.8		-7.10738	1754.87			4.58969	1160.58		-7.10738	1754.87
	-2.34045	1469.81		-4.60447	1611.29		-6.99777	1755.79			4.53295	1160.17		-6.99777	1755.79
	-2.30255	1470.38		-4.53098	1611.75		-6.88816	1756.68			4.476	1159.72		-6.88816	1756.68
	-2.2646	1470.95		-4.45758	1612.16		-6.77856	1757.53			4.41877	1159.22		-6.77856	1757.53
	-2.22665	1471.51		-4.38429	1612.55		-6.66898	1758.36			4.36127	1158.66		-6.66898	1758.36
	-2.18875	1472.07		-4.31111	1612.89		-6.55944	1759.14			4.30354	1158.05		-6.55944	1759.14
	-2.15092	1472.6		-4.23804	1613.2		-6.44994	1759.89			4.24557	1157.4		-6.44994	1759.89
	-2.11321	1473.1		-4.16506	1613.48		-6.34052	1760.59			4.18741	1156.7		-6.34052	1760.59
	-2.07562	1473.57		-4.09215	1613.73		-6.23116	1761.25			4.12913	1155.99		-6.23116	1761.25
	-2.03816	1474.01		-4.01926	1613.96		-6.12188	1761.86			4.07085	1155.28		-6.12188	1761.86
	-2.0008	1474.43		-3.94644	1614.17		-6.01266	1762.43			4.01262	1154.58		-6.01266	1762.43
	-1.96347	1474.84		-3.87369	1614.36		-5.90348	1762.97			3.95447	1153.89		-5.90348	1762.97
	-1.92609	1475.25		-3.80096	1614.52		-5.79428	1763.47			3.89639	1153.21		-5.79428	1763.47
	-1.88862	1475.68		-3.7282	1614.69		-5.68503	1763.96			3.83842	1152.56		-5.68503	1763.96
	-1.85102	1476.13		-3.65532	1614.86		-5.57576	1764.42			3.78053	1151.92		-5.57576	1764.42
	-1.81335	1476.58		-3.58224	1615.05		-5.46649	1764.86			3.7227	1151.3		-5.46649	1764.86
	-1.77561	1477.04		-3.5089	1615.29		-5.35722	1765.27			3.66491	1150.68		-5.35722	1765.27
	-1.73785	1477.5		-3.43523	1615.58		-5.24793	1765.65			3.60715	1150.08		-5.24793	1765.65
	-1.7001	1477.95		-3.36129	1615.91		-5.13859	1766.02			3.54942	1149.48		-5.13859	1766.02
	-1.66235	1478.4		-3.28709	1616.27		-5.02916	1766.38			3.49175	1148.89		-5.02916	1766.38
	-1.62449	1478.86		-3.21269	1616.67		-4.91958	1766.74			3.43419	1148.33		-4.91958	1766.74
	-1.58647	1479.35		-3.1381	1617.09		-4.80985	1767.11			3.37678	1147.8		-4.80985	1767.11
	-1.54826	1479.87		-3.06335	1617.53		-4.70001	1767.47			3.31954	1147.31		-4.70001	1767.47
	-1.50985	1480.44		-2.98845	1617.99		-4.5901	1767.82			3.26254	1146.87		-4.5901	1767.82
	-1.47126	1481.03		-2.91345	1618.46		-4.48013	1768.17			3.20588	1146.5		-4.48013	1768.17
	-1.43249	1481.67		-2.83838	1618.92		-4.37008	1768.5			3.14966	1146.22		-4.37008	1768.5
	-1.39353	1482.33		-2.76329	1619.38		-4.25995	1768.83			3.0939	1146.03		-4.25995	1768.83
	-1.3544	1483.03		-2.68815	1619.83		-4.14983	1769.14			3.03856	1145.93		-4.14983	1769.14
	-1.31509	1483.76		-2.61291	1620.29		-4.03976	1769.43			2.98362	1145.91		-4.03976	1769.43
	-1.27562	1484.53		-2.53756	1620.77		-3.92972	1769.7			2.92904	1145.96		-3.92972	1769.7
	-1.23597	1485.32		-2.46211	1621.26		-3.81976	1769.93			2.87473	1146.07		-3.81976	1769.93
	-1.19611	1486.16		-2.38663	1621.74		-3.70993	1770.13			2.82066	1146.23		-3.70993	1770.13
	-1.15601	1487.04		-2.3112	1622.21		-3.60024	1770.29			2.76678	1146.43		-3.60024	1770.29
	-1.11567	1487.97		-2.23592	1622.64		-3.49065	1770.42			2.71308	1146.67		-3.49065	1770.42
	-1.07503	1488.96		-2.16083	1623.02		-3.38115	1770.51			2.65954	1146.94		-3.38115	1770.51
	-1.03406	1490.01		-2.08595	1623.35		-3.2717	1770.59			2.60612	1147.24		-3.2717	1770.59
	-0.992722	1491.14		-2.01123	1623.64		-3.1623	1770.64			2.55277	1147.55		-3.1623	1770.64
	-0.951031	1492.33		-1.93662	1623.91		-3.05295	1770.68			2.49946	1147.87		-3.05295	1770.68
	-0.909023	1493.59		-1.8621	1624.15		-2.94366	1770.69			2.44617	1148.2		-2.94366	1770.69
	-0.866732	1494.91		-1.78763	1624.39		-2.83443	1770.67			2.39282	1148.52		-2.83443	1770.67
	-0.824146	1496.28		-1.71317	1624.61		-2.72523	1770.64			2.33937	1148.82		-2.72523	1770.64
	-0.781254	1497.71		-1.63871	1624.83		-2.61607	1770.6			2.28584	1149.1		-2.61607	1770.6
	-0.738075	1499.2		-1.56422	1625.05		-2.50693	1770.53			2.23223	1149.37		-2.50693	1770.53
	-0.694665	1500.73		-1.48971	1625.26		-2.39787	1770.44			2.17861	1149.63		-2.39787	1770.44
	-0.651144	1502.28		-1.41519	1625.47		-2.28887	1770.32			2.12499	1149.9		-2.28887	1770.32
	-0.60765	1503.82		-1.34061	1625.68		-2.17989	1770.18			2.07139	1150.16		-2.17989	1770.18
	-0.56427	1505.33		-1.26593	1625.91		-2.07087	1770.04			2.0178	1150.43		-2.07087	1770.04
	-0.521035	1506.82		-1.19108	1626.16		-1.96173	1769.91			1.96418	1150.69		-1.96173	1769.91
	-0.477965	1508.27		-1.11602	1626.44		-1.85245	1769.79			1.91049	1150.94		-1.85245	1769.79
	-0.435086	1509.68		-1.04074	1626.75		-1.74297	1769.71			1.85671	1151.17		-1.74297	1769.71
	-0.392407	1511.05		-0.965304	1627.09		-1.63321	1769.67			1.80282	1151.38		-1.63321	1769.67
	-0.349888	1512.39		-0.889746	1627.44		-1.5232	1769.66			1.74879	1151.56		-1.5232	1769.66
	-0.307466	1513.7		-0.814086	1627.8		-1.41295	1769.7			1.69461	1151.71		-1.41295	1769.7
	-0.265091	1515.01		-0.738316	1628.19		-1.30248	1769.76			1.6403	1151.84		-1.30248	1769.76
	-0.222737	1516.31		-0.662411	1628.59		-1.19178	1769.86			1.58588	1151.95		-1.19178	1769.86
	-0.1804	1517.61		-0.586348	1629.03		-1.08079	1770.01			1.53139	1152.05		-1.08079	1770.01
	-0.138107	1518.9		-0.510123	1629.49		-0.969457	1770.22			1.47683	1152.13		-0.969457	1770.22
	-0.095875	1520.17		-0.433752	1629.97		-0.857728	1770.49			1.42224	1152.22		-0.857728	1770.49
	-0.053674	1521.44		-0.357283	1630.47		-0.745642	1770.83			1.36757	1152.29		-0.745642	1770.83
	-0.011471	1522.71		-0.280765	1630.98		-0.633259	1771.22			1.31275	1152.34		-0.633259	1771.22
				-0.204211	1631.49		-0.520604	1771.65			1.25769	1152.34		-0.520604	1771.65
				-0.127621	1632		-0.40765	1772.14			1.20234	1152.29		-0.40765	1772.14
				-0.051026	1632.51		-0.294316	1772.7			1.14671	1152.18		-0.294316	1772.7
							-0.180518	1773.35			1.09079	1152.02		-0.180518	1773.35
							-0.066216	1774.1			1.0346	1151.8		-0.066216	1774.1
											0.978155	1151.54
											0.921464	1151.23
											0.864526	1150.87
											0.807342	1150.47
											0.749908	1150.01
											0.692215	1149.51
											0.634253	1148.96
											0.57602	1148.36
											0.51751	1147.7
											0.458714	1146.99
											0.399611	1146.22
											0.340181	1145.39
											0.28042	1144.48
											0.220337	1143.52
											0.159948	1142.5
											0.099286	1141.43
											0.038394	1140.31
											-0.022695	1139.17
											-0.083955	1137.99
											-0.145337	1136.79
											-0.206769	1135.58
											-0.268173	1134.38
											-0.329501	1133.2
											-0.390744	1132.04
											-0.451895	1130.9
											-0.512925	1129.8
											-0.573799	1128.74
											-0.634498	1127.71
											-0.69502	1126.73
											-0.755347	1125.79
											-0.815455	1124.9
											-0.875354	1124.05
											-0.935083	1123.24
											-0.994672	1122.46
											-1.05416	1121.7
											-1.11359	1120.95
											-1.17301	1120.2
											-1.23244	1119.45
											-1.29193	1118.69
											-1.35147	1117.92
											-1.41105	1117.14
											-1.47064	1116.36
											-1.53022	1115.58
											-1.58977	1114.8
											-1.64933	1114.02
											-1.7089	1113.23
											-1.76849	1112.43
											-1.82806	1111.63
											-1.88758	1110.83
											-1.94705	1110.03
											-2.00644	1109.25
											-2.06574	1108.48
											-2.12489	1107.73
											-2.18382	1107.03
											-2.24249	1106.37
											-2.30092	1105.76
											-2.35911	1105.19
											-2.41707	1104.67
											-2.47473	1104.22
											-2.53201	1103.84
											-2.58885	1103.54
											-2.64533	1103.32
											-2.70153	1103.16
											-2.75754	1103.04
											-2.81339	1102.94
											-2.86911	1102.88
											-2.92468	1102.85
											-2.98011	1102.85
											-3.03541	1102.88
											-3.09064	1102.93
											-3.14582	1102.99
											-3.20095	1103.06
											-3.25608	1103.13
											-3.31125	1103.2
											-3.36648	1103.26
											-3.42179	1103.3
											-3.47716	1103.33
											-3.53258	1103.35
											-3.58806	1103.36
											-3.64363	1103.35
											-3.6993	1103.31
											-3.7551	1103.24
											-3.81102	1103.15
											-3.86701	1103.04
											-3.923	1102.92
											-3.97889	1102.83
											-4.03463	1102.75
											-4.09016	1102.72
											-4.14544	1102.73
											-4.20043	1102.79
											-4.25511	1102.9
											-4.30945	1103.08
											-4.36345	1103.31
											-4.41719	1103.58
											-4.47071	1103.89
											-4.52405	1104.22
											-4.57723	1104.57
											-4.63032	1104.93
											-4.68339	1105.28
											-4.73649	1105.62
											-4.7897	1105.92
											-4.84309	1106.18
											-4.89673	1106.38
											-4.95065	1106.52
											-5.00487	1106.59
											-5.05941	1106.59
											-5.11432	1106.51
											-5.16962	1106.34
											-5.2253	1106.08
											-5.28128	1105.76
											-5.33752	1105.38
											-5.394	1104.94
											-5.45069	1104.45
											-5.50755	1103.93
											-5.56457	1103.36
											-5.62174	1102.76
											-5.67905	1102.12
											-5.73651	1101.45
											-5.79409	1100.74
											-5.85176	1100.01
											-5.90947	1099.26
											-5.96724	1098.49
											-6.02509	1097.7
											-6.08301	1096.89
											-6.14094	1096.07
											-6.19886	1095.25
											-6.25676	1094.43
											-6.31462	1093.62
											-6.37246	1092.81
											-6.43028	1092
											-6.48812	1091.19
											-6.54598	1090.38
											-6.60384	1089.57
											-6.6617	1088.76
											-6.7196	1087.95
											-6.77753	1087.12
											-6.83548	1086.3
											-6.89343	1085.48
											-6.95137	1084.65
											-7.00933	1083.82
											-7.06731	1082.99
											-7.12533	1082.15
											-7.18338	1081.3
											-7.24145	1080.44
											-7.29951	1079.59
											-7.35753	1078.74
											-7.4155	1077.89
											-7.47347	1077.04
											-7.53145	1076.19
											-7.58945	1075.33
											-7.64741	1074.48
											-7.70521	1073.66
											-7.76279	1072.89
											-7.82012	1072.17
											-7.87721	1071.49
											-7.93405	1070.87
											-7.99062	1070.3
											-8.04687	1069.8
											-8.10275	1069.37
											-8.15825	1069.03
											-8.21336	1068.76
											-8.26811	1068.56
											-8.32255	1068.42
											-8.37672	1068.34
											-8.43067	1068.3
											-8.48445	1068.29
											-8.53812	1068.31
											-8.59172	1068.33
											-8.64528	1068.37
											-8.69875	1068.41
											-8.75206	1068.49
											-8.8052	1068.59
											-8.85819	1068.73
											-8.91106	1068.88
											-8.96385	1069.05
											-9.0166	1069.21
											-9.06935	1069.38
											-9.12208	1069.53
											-9.17473	1069.7
											-9.22726	1069.88
											-9.27964	1070.08
											-9.33181	1070.31
											-9.38374	1070.59
											-9.43539	1070.91
											-9.48671	1071.3
											-9.53764	1071.76
											-9.58817	1072.29
											-9.63828	1072.9
											-9.68796	1073.59
											-9.73719	1074.37
											-9.78597	1075.22
											-9.83431	1076.16
											-9.88224	1077.17
											-9.9298	1078.25
											-9.97704	1079.37
											-10.024	1080.53
											-10.0708	1081.72
											-10.1175	1082.93
											-10.164	1084.14
											-10.2106	1085.34
											-10.2571	1086.54
											-10.3036	1087.74
											-10.35	1088.94
											-10.3964	1090.13
											-10.4429	1091.29
											-10.4894	1092.43
											-10.5361	1093.53
											-10.5828	1094.61
											-10.6296	1095.67
											-10.6766	1096.68
											-10.7237	1097.66
											-10.7709	1098.6
											-10.8182	1099.51
											-10.8656	1100.37
											-10.9132	1101.2
											-10.961	1101.97
											-11.009	1102.69
											-11.0571	1103.37
											-11.1053	1104.02
											-11.1536	1104.65
											-11.2019	1105.27
											-11.2501	1105.89
											-11.2982	1106.52
											-11.3462	1107.18
											-11.394	1107.85
											-11.4417	1108.55
											-11.4892	1109.26
											-11.5367	1109.98
											-11.5841	1110.7
											-11.6315	1111.42
											-11.6789	1112.15
											-11.7262	1112.86
											-11.7737	1113.54
											-11.8214	1114.19
											-11.8693	1114.78
											-11.9175	1115.31
											-11.9661	1115.74
											-12.0151	1116.09
											-12.0644	1116.36
											-12.1142	1116.54
											-12.1643	1116.64
											-12.2148	1116.66
											-12.2655	1116.6
											-12.3166	1116.47
											-12.368	1116.27
											-12.4198	1115.99
											-12.4718	1115.63
											-12.5242	1115.2
											-12.5768	1114.7
											-12.6298	1114.13
											-12.683	1113.5
											-12.7364	1112.82
											-12.79	1112.08
											-12.8438	1111.31
											-12.8976	1110.52
											-12.9514	1109.72
											-13.0052	1108.92
											-13.0588	1108.14
											-13.1123	1107.38
											-13.1656	1106.65
											-13.2187	1105.93
											-13.2718	1105.22
											-13.3249	1104.49
											-13.378	1103.76
											-13.4312	1103.01
											-13.4843	1102.25
											-13.5375	1101.47
											-13.5907	1100.68
											-13.6439	1099.87
											-13.6973	1099.02
											-13.7508	1098.15
											-13.8043	1097.24
											-13.858	1096.31
											-13.9117	1095.36
											-13.9654	1094.4
											-14.019	1093.44
											-14.0724	1092.5
											-14.1257	1091.59
											-14.1787	1090.72
											-14.2314	1089.89
											-14.2838	1089.1
											-14.336	1088.36
											-14.388	1087.64
											-14.4399	1086.93
											-14.4918	1086.23
											-14.5435	1085.53
											-14.5953	1084.82
											-14.6471	1084.1
											-14.699	1083.35
											-14.7508	1082.6
											-14.8027	1081.83
											-14.8545	1081.07
											-14.9062	1080.3
											-14.958	1079.53
											-15.0097	1078.76
											-15.0615	1077.97
											-15.1132	1077.17
											-15.165	1076.38
											-15.2167	1075.57
											-15.2684	1074.75
											-15.3203	1073.9
											-15.3723	1073
											-15.4246	1072.05
											-15.4771	1071.04
											-15.5298	1069.98
											-15.5828	1068.87
											-15.636	1067.7
											-15.6895	1066.46
											-15.7433	1065.16
											-15.7973	1063.8
											-15.8515	1062.39
											-15.9059	1060.93
											-15.9604	1059.45
											-16.015	1057.93
											-16.0696	1056.4
											-16.1242	1054.87
											-16.1787	1053.34
											-16.2331	1051.84
											-16.2871	1050.39
											-16.3409	1048.99
											-16.3943	1047.64
											-16.4475	1046.34
											-16.5005	1045.08
											-16.5531	1043.86
											-16.6054	1042.69
											-16.6575	1041.57
											-16.7093	1040.48
											-16.7609	1039.43
											-16.8124	1038.39
											-16.8637	1037.38
											-16.9149	1036.37
											-16.966	1035.38
											-17.0169	1034.4
											-17.0678	1033.43
											-17.1185	1032.49
											-17.1689	1031.57
											-17.2191	1030.71
											-17.2689	1029.91
											-17.3182	1029.19
											-17.3672	1028.54
											-17.4157	1027.96
											-17.4639	1027.45
											-17.5117	1027
											-17.5593	1026.6
											-17.6066	1026.23
[truncated: 1,309 more rows]

## Sheet: Figure.6
Figure.6(a)	Amplitude-x(0mm)	Output force(0mm)		Amplitude-x(40mm)	Output force(40mm)		Amplitude-x(80mm)	Output force(80mm)		Figure.6(b)	Amplitude-x(0mm)	Output force(0mm)		Amplitude-x(40mm)	Output force(40mm)		Amplitude-x(80mm)	Output force(80mm)
	-0.083064	1592.04		-0.000852	1738.78		0.001252	1950.12			0.00141	1817.98		0.059039	1981.75		0.049712	2165.27
	-0.027326	1592.16		0.05989	1740.01		0.059731	1951			0.113656	1818.29		0.170226	1981.94		0.163729	2166.36
	0.028271	1592.26		0.120588	1741.25		0.118077	1951.85			0.22591	1818.59		0.281533	1982.14		0.277792	2167.45
	0.083716	1592.32		0.181277	1742.48		0.176307	1952.68			0.33814	1818.88		0.392908	1982.34		0.391928	2168.54
	0.13898	1592.34		0.242	1743.73		0.234453	1953.49			0.450333	1819.16		0.504297	1982.54		0.506148	2169.65
	0.194046	1592.33		0.302793	1744.99		0.292541	1954.28			0.562524	1819.44		0.615666	1982.73		0.620453	2170.77
	0.248925	1592.28		0.363655	1746.28		0.350616	1955.08			0.674751	1819.72		0.727035	1982.91		0.734836	2171.89
	0.303643	1592.19		0.424529	1747.57		0.408757	1955.89			0.787008	1820		0.838463	1983.1		0.849316	2173.02
	0.358219	1592.07		0.485349	1748.85		0.467024	1956.73			0.899249	1820.28		0.949988	1983.29		0.963949	2174.17
	0.412658	1591.91		0.546072	1750.12		0.525433	1957.59			1.01141	1820.55		1.06164	1983.51		1.0788	2175.36
	0.466981	1591.72		0.606654	1751.36		0.583981	1958.49			1.12348	1820.79		1.17345	1983.75		1.19389	2176.58
	0.521229	1591.5		0.667052	1752.57		0.642662	1959.41			1.23547	1821.01		1.28545	1984.02		1.30924	2177.85
	0.575434	1591.27		0.72725	1753.74		0.701459	1960.35			1.34743	1821.22		1.39762	1984.32		1.42486	2179.16
	0.629628	1591.02		0.787246	1754.88		0.760354	1961.32			1.45935	1821.42		1.50993	1984.65		1.54071	2180.51
	0.683848	1590.77		0.847053	1755.98		0.81933	1962.31			1.57123	1821.62		1.62232	1984.99		1.65674	2181.89
	0.738108	1590.52		0.906717	1757.07		0.878375	1963.31			1.68309	1821.8		1.73482	1985.35		1.77292	2183.3
	0.792415	1590.27		0.966291	1758.13		0.937456	1964.32			1.79494	1821.98		1.84748	1985.75		1.88925	2184.73
	0.846785	1590.02		1.02578	1759.19		0.996469	1965.32			1.9068	1822.16		1.96036	1986.18		2.0057	2186.19
	0.90123	1589.78		1.08514	1760.22		1.05526	1966.27			2.0187	1822.34		2.07343	1986.65		2.12226	2187.67
	0.955757	1589.55		1.14436	1761.23		1.11375	1967.17			2.13068	1822.53		2.18665	1987.16		2.23893	2189.17
	1.01037	1589.32		1.20338	1762.21		1.17193	1968			2.24276	1822.75		2.3	1987.69		2.35576	2190.7
	1.06509	1589.12		1.26213	1763.14		1.22983	1968.78			2.35493	1822.97		2.4135	1988.25		2.47278	2192.27
	1.11994	1588.94		1.32055	1764		1.28753	1969.52			2.46717	1823.22		2.52715	1988.85		2.59002	2193.89
	1.17492	1588.78		1.3786	1764.8		1.34511	1970.23			2.57949	1823.48		2.6409	1989.47		2.70753	2195.57
	1.22999	1588.63		1.43634	1765.54		1.4027	1970.95			2.6919	1823.76		2.75468	1990.11		2.8253	2197.3
	1.28515	1588.5		1.49385	1766.24		1.46033	1971.67			2.80444	1824.07		2.86846	1990.74		2.9433	2199.07
	1.3404	1588.39		1.55116	1766.9		1.51798	1972.4			2.91712	1824.42		2.9822	1991.38		3.0615	2200.89
	1.39576	1588.3		1.60827	1767.53		1.57567	1973.13			3.02991	1824.8		3.0959	1992.02		3.17988	2202.75
	1.45122	1588.22		1.66517	1768.11		1.63337	1973.85			3.14277	1825.19		3.20953	1992.65		3.29842	2204.64
	1.50683	1588.18		1.72183	1768.65		1.69103	1974.58			3.25564	1825.59		3.32306	1993.26		3.41704	2206.56
	1.56261	1588.17		1.77824	1769.14		1.74863	1975.28			3.36847	1825.99		3.43652	1993.88		3.53569	2208.48
	1.61856	1588.2		1.83438	1769.57		1.80614	1975.97			3.48127	1826.39		3.54995	1994.49		3.65427	2210.4
	1.67464	1588.26		1.8903	1769.96		1.86349	1976.63			3.59409	1826.81		3.66334	1995.1		3.77276	2212.31
	1.73079	1588.33		1.94605	1770.32		1.92064	1977.25			3.70698	1827.25		3.77671	1995.72		3.89113	2214.2
	1.78698	1588.41		2.00171	1770.66		1.97762	1977.84			3.81994	1827.71		3.89002	1996.33		4.00934	2216.06
	1.84318	1588.5		2.05729	1770.98		2.03446	1978.4			3.93294	1828.19		4.00329	1996.94		4.12737	2217.9
	1.89937	1588.6		2.11285	1771.3		2.09123	1978.94			4.04595	1828.68		4.11649	1997.55		4.24519	2219.71
	1.95554	1588.7		2.1684	1771.62		2.14793	1979.47			4.15898	1829.18		4.22962	1998.15		4.36281	2221.48
	2.01173	1588.81		2.22398	1771.94		2.20457	1979.98			4.27201	1829.69		4.34273	1998.76		4.48017	2223.21
	2.06799	1588.94		2.2796	1772.27		2.26118	1980.49			4.38504	1830.2		4.45589	1999.4		4.59722	2224.88
	2.12427	1589.08		2.33529	1772.61		2.31779	1981			4.49806	1830.72		4.5692	2000.07		4.71392	2226.49
	2.18053	1589.23		2.39104	1772.97		2.37443	1981.51			4.61102	1831.23		4.68274	2000.8		4.83025	2228.04
	2.23672	1589.37		2.44684	1773.33		2.4311	1982.03			4.72393	1831.74		4.79659	2001.61		4.94627	2229.53
	2.29283	1589.5		2.5027	1773.71		2.48784	1982.57			4.8368	1832.25		4.91082	2002.49		5.06205	2230.98
	2.34883	1589.62		2.55864	1774.11		2.54462	1983.11			4.94963	1832.76		5.02539	2003.46		5.17761	2232.4
	2.40473	1589.72		2.61467	1774.52		2.60142	1983.66			5.06241	1833.27		5.14026	2004.49		5.29294	2233.77
	2.46049	1589.8		2.67081	1774.95		2.65817	1984.2			5.17517	1833.78		5.25539	2005.59		5.40803	2235.11
	2.51613	1589.87		2.72705	1775.39		2.71488	1984.74			5.28792	1834.3		5.37073	2006.75		5.52289	2236.41
	2.57169	1589.93		2.78333	1775.83		2.77155	1985.26			5.4007	1834.83		5.4862	2007.94		5.6375	2237.66
	2.62722	1589.99		2.83959	1776.27		2.82824	1985.79			5.5135	1835.38		5.60172	2009.15		5.75179	2238.86
	2.68275	1590.06		2.89576	1776.68		2.88498	1986.33			5.62624	1835.93		5.71725	2010.38		5.86568	2239.98
	2.73827	1590.13		2.95183	1777.06		2.94178	1986.88			5.73884	1836.46		5.83274	2011.62		5.97916	2241.03
	2.7938	1590.21		3.00782	1777.42		2.99866	1987.45			5.85135	1836.97		5.94814	2012.86		6.09229	2242.02
	2.84936	1590.3		3.06374	1777.75		3.05567	1988.04			5.96379	1837.49		6.06344	2014.09		6.20508	2242.95
	2.90494	1590.41		3.11959	1778.07		3.11287	1988.68			6.07618	1838		6.17862	2015.32		6.31753	2243.83
	2.96059	1590.53		3.1754	1778.37		3.17038	1989.38			6.1885	1838.51		6.29366	2016.54		6.42964	2244.65
	3.01632	1590.67		3.23119	1778.66		3.22823	1990.16			6.30077	1839.02		6.40852	2017.74		6.54146	2245.43
	3.07216	1590.83		3.28699	1778.94		3.28641	1991.02			6.41298	1839.53		6.52321	2018.92		6.65308	2246.18
	3.12818	1591.04		3.34275	1779.2		3.34489	1991.94			6.52512	1840.04		6.63779	2020.09		6.76456	2246.92
	3.18444	1591.3		3.3984	1779.44		3.40359	1992.91			6.63716	1840.55		6.75227	2021.27		6.87592	2247.65
	3.24105	1591.63		3.45385	1779.62		3.4624	1993.91			6.7491	1841.06		6.86665	2022.44		6.98713	2248.36
	3.29806	1592.04		3.50904	1779.75		3.52128	1994.92			6.86097	1841.57		6.98086	2023.59		7.09815	2249.06
	3.35546	1592.53		3.56394	1779.81		3.58017	1995.95			6.97287	1842.1		7.0949	2024.73		7.20895	2249.72
	3.41325	1593.09		3.61853	1779.81		3.63904	1996.97			7.08487	1842.67		7.20876	2025.85		7.3195	2250.36
	3.47144	1593.73		3.67284	1779.74		3.69784	1997.99			7.19698	1843.29		7.32243	2026.95		7.42979	2250.96
	3.53007	1594.46		3.72695	1779.63		3.75658	1999			7.3092	1843.95		7.43585	2028.02		7.53984	2251.53
	3.58917	1595.28		3.78095	1779.49		3.81529	2000.01			7.4215	1844.64		7.54895	2029.05		7.64968	2252.09
	3.64875	1596.2		3.8349	1779.34		3.87403	2001.02			7.53385	1845.36		7.66166	2030.02		7.75934	2252.64
	3.70878	1597.2		3.88883	1779.18		3.9328	2002.05			7.64627	1846.1		7.77395	2030.92		7.8688	2253.18
	3.76919	1598.28		3.9428	1779.02		3.99158	2003.08			7.75876	1846.89		7.88579	2031.75		7.97801	2253.7
	3.82989	1599.42		3.99685	1778.88		4.05038	2004.12			7.87132	1847.7		7.99715	2032.51		8.08691	2254.19
	3.89074	1600.59		4.05103	1778.77		4.10923	2005.18			7.98394	1848.53		8.10807	2033.19		8.19547	2254.65
	3.95166	1601.77		4.10539	1778.69		4.16814	2006.24			8.09657	1849.39		8.21865	2033.82		8.30368	2255.07
	4.01257	1602.96		4.15992	1778.65		4.22712	2007.33			8.20918	1850.27		8.32897	2034.42		8.41151	2255.45
	4.07345	1604.14		4.21458	1778.63		4.28615	2008.42			8.32175	1851.15		8.43908	2034.99		8.5189	2255.77
	4.13426	1605.32		4.26935	1778.64		4.34514	2009.51			8.4343	1852.04		8.54896	2035.53		8.62584	2256.03
	4.19499	1606.47		4.32424	1778.67		4.40407	2010.59			8.54684	1852.96		8.65859	2036.04		8.73233	2256.23
	4.25562	1607.62		4.37924	1778.72		4.4629	2011.65			8.65943	1853.9		8.76793	2036.5		8.83838	2256.36
	4.31614	1608.75		4.43433	1778.79		4.52163	2012.69			8.77206	1854.87		8.87695	2036.91		8.94396	2256.42
	4.37653	1609.85		4.48948	1778.87		4.58023	2013.71			8.88474	1855.87		8.98564	2037.27		9.04908	2256.41
	4.43678	1610.93		4.54466	1778.96		4.63868	2014.7			8.99739	1856.89		9.09401	2037.57		9.15375	2256.32
	4.49687	1611.99		4.59991	1779.06		4.69699	2015.66			9.10995	1857.91		9.2021	2037.84		9.25798	2256.16
	4.55683	1613.03		4.65529	1779.19		4.75521	2016.61			9.22236	1858.91		9.30997	2038.07		9.36176	2255.93
	4.61669	1614.05		4.71083	1779.36		4.81334	2017.53			9.33462	1859.91		9.4176	2038.28		9.46514	2255.64
	4.67644	1615.05		4.76653	1779.56		4.87134	2018.44			9.44675	1860.89		9.52501	2038.45		9.56821	2255.3
	4.73604	1616.03		4.82239	1779.79		4.92916	2019.3			9.55876	1861.87		9.63221	2038.59		9.67104	2254.93
	4.79547	1616.98		4.87841	1780.05		4.98681	2020.14			9.67064	1862.84		9.7393	2038.73		9.77366	2254.53
	4.85475	1617.9		4.93459	1780.34		5.04428	2020.95			9.78241	1863.8		9.84628	2038.86		9.87608	2254.1
	4.91393	1618.81		4.99096	1780.68		5.10155	2021.71			9.89405	1864.75		9.95312	2038.98		9.97831	2253.65
	4.97302	1619.7		5.0475	1781.05		5.15856	2022.44			10.0056	1865.69		10.0598	2039.07		10.0804	2253.18
	5.032	1620.58		5.10421	1781.46		5.2153	2023.1			10.1169	1866.6		10.1662	2039.13		10.1823	2252.7
	5.09083	1621.44		5.16104	1781.9		5.2717	2023.7			10.228	1867.49		10.2723	2039.17		10.2843	2252.22
	5.14952	1622.28		5.21795	1782.36		5.3277	2024.23			10.3389	1868.36		10.3783	2039.18		10.3861	2251.73
	5.20805	1623.09		5.27493	1782.83		5.38326	2024.66			10.4497	1869.21		10.4841	2039.17		10.4879	2251.23
	5.26638	1623.88		5.33196	1783.32		5.43837	2025.01			10.5605	1870.06		10.5898	2039.14		10.5896	2250.73
	5.32453	1624.64		5.38901	1783.81		5.49304	2025.26			10.671	1870.9		10.6953	2039.1		10.6912	2250.21
	5.38252	1625.38		5.44603	1784.31		5.5473	2025.44			10.7815	1871.72		10.8007	2039.05		10.7928	2249.7
	5.44039	1626.12		5.503	1784.81		5.60121	2025.54			10.8918	1872.54		10.906	2038.98		10.8944	2249.18
	5.49813	1626.83		5.55989	1785.3		5.65488	2025.6			11.002	1873.37		11.0112	2038.9		10.9959	2248.66
	5.55572	1627.53		5.61668	1785.77		5.70839	2025.63			11.1122	1874.22		11.1162	2038.8		11.0975	2248.15
	5.6131	1628.19		5.67338	1786.24		5.76178	2025.63			11.2225	1875.09		11.221	2038.69		11.199	2247.63
	5.67026	1628.82		5.72997	1786.69		5.81508	2025.62			11.3328	1875.99		11.3258	2038.57		11.3004	2247.09
	5.7272	1629.41		5.78645	1787.12		5.86832	2025.6			11.4429	1876.88		11.4305	2038.44		11.4016	2246.52
	5.78392	1629.97		5.84284	1787.55		5.92155	2025.58			11.553	1877.78		11.5351	2038.31		11.5027	2245.93
	5.84045	1630.49		5.8992	1787.98		5.97478	2025.56			11.6629	1878.66		11.6395	2038.17		11.6037	2245.31
	5.89679	1630.99		5.95563	1788.44		6.02804	2025.55			11.7727	1879.54		11.7438	2038.02		11.7045	2244.67
	5.95293	1631.45		6.0122	1788.93		6.08134	2025.56			11.8823	1880.38		11.848	2037.85		11.8051	2244.01
	6.00881	1631.86		6.06892	1789.47		6.13468	2025.57			11.9916	1881.18		11.9521	2037.67		11.9056	2243.31
	6.06436	1632.22		6.12575	1790.03		6.18805	2025.59			12.1005	1881.94		12.056	2037.46		12.0059	2242.58
	6.11952	1632.5		6.18265	1790.62		6.24143	2025.62			12.2092	1882.64		12.1596	2037.23		12.1061	2241.82
	6.17425	1632.71		6.23961	1791.23		6.29482	2025.64			12.3175	1883.29		12.2631	2036.97		12.2061	2241.04
	6.22856	1632.83		6.29661	1791.85		6.34822	2025.68			12.4256	1883.88		12.3665	2036.7		12.306	2240.25
	6.28249	1632.89		6.35365	1792.49		6.40166	2025.72			12.5333	1884.43		12.4697	2036.42		12.4057	2239.44
	6.33614	1632.88		6.41072	1793.13		6.45515	2025.77			12.6408	1884.93		12.5729	2036.14		12.5054	2238.61
	6.38959	1632.84		6.46781	1793.79		6.50866	2025.83			12.7479	1885.38		12.6761	2035.87		12.6049	2237.78
	6.44293	1632.77		6.52492	1794.45		6.56212	2025.88			12.8546	1885.76		12.7792	2035.6		12.7045	2236.97
	6.49621	1632.69		6.58202	1795.11		6.61549	2025.91			12.9609	1886.05		12.8823	2035.35		12.8041	2236.17
	6.54943	1632.6		6.63908	1795.76		6.66872	2025.9			13.0665	1886.25		12.9854	2035.11		12.9039	2235.41
	6.60261	1632.5		6.69601	1796.39		6.72179	2025.86			13.1716	1886.34		13.0884	2034.86		13.0038	2234.71
	6.65577	1632.39		6.75275	1796.98		6.77471	2025.78			13.2761	1886.32		13.1914	2034.63		13.1041	2234.08
	6.70898	1632.29		6.80923	1797.52		6.82746	2025.67			13.3799	1886.19		13.2943	2034.4		13.2046	2233.52
	6.76228	1632.21		6.86537	1798		6.88	2025.51			13.4832	1885.95		13.3971	2034.18		13.3054	2233.04
	6.81569	1632.14		6.92115	1798.42		6.93229	2025.3			13.5858	1885.6		13.4999	2033.96		13.4066	2232.65
	6.86919	1632.1		6.97661	1798.77		6.98432	2025.03			13.6878	1885.16		13.6026	2033.76		13.5081	2232.34
	6.92281	1632.07		7.03182	1799.07		7.03609	2024.71			13.7893	1884.62		13.7052	2033.55		13.6099	2232.12
	6.9766	1632.08		7.08683	1799.34		7.0876	2024.34			13.8902	1884		13.8078	2033.36		13.7121	2231.97
	7.03058	1632.13		7.14167	1799.58		7.13886	2023.92			13.9906	1883.29		13.9102	2033.16		13.8144	2231.88
	7.08473	1632.2		7.19638	1799.8		7.18991	2023.45			14.0906	1882.52		14.0126	2032.96		13.9169	2231.85
	7.13901	1632.3		7.25095	1799.99		7.24076	2022.95			14.1903	1881.69		14.1147	2032.76		14.0196	2231.88
	7.19337	1632.42		7.30539	1800.16		7.29145	2022.41			14.2896	1880.83		14.2167	2032.53		14.1225	2231.97
	7.24779	1632.54		7.35976	1800.32		7.34199	2021.85			14.3886	1879.94		14.3184	2032.27		14.2255	2232.12
	7.30221	1632.66		7.41409	1800.47		7.3924	2021.26			14.4873	1879.01		14.4197	2031.97		14.3287	2232.33
	7.35662	1632.77		7.46844	1800.63		7.44269	2020.65			14.5858	1878.06		14.5205	2031.6		14.4321	2232.59
	7.41102	1632.88		7.52281	1800.8		7.49289	2020.03			14.6841	1877.09		14.6209	2031.18		14.5355	2232.91
	7.4654	1632.99		7.5772	1800.98		7.54304	2019.4			14.7821	1876.09		14.7209	2030.69		14.6389	2233.26
	7.51976	1633.09		7.63167	1801.19		7.5932	2018.77			14.8797	1875.06		14.8204	2030.15		14.7423	2233.65
	7.57411	1633.19		7.68627	1801.43		7.64346	2018.18			14.9771	1873.99		14.9196	2029.56		14.8457	2234.06
	7.62846	1633.29		7.74104	1801.71		7.69387	2017.62			15.074	1872.88		15.0183	2028.92		14.949	2234.49
	7.68278	1633.39		7.79598	1802.03		7.74442	2017.09			15.1706	1871.72		15.1166	2028.25		15.0521	2234.92
	7.73704	1633.48		7.85108	1802.4		7.79507	2016.6			15.2668	1870.52		15.2147	2027.54		15.155	2235.37
	7.79123	1633.55		7.90637	1802.8		7.84577	2016.12			15.3626	1869.28		15.3125	2026.82		15.2579	2235.82
	7.84537	1633.62		7.96187	1803.25		7.89653	2015.65			15.458	1868.01		15.41	2026.09		15.3605	2236.28
	7.89947	1633.68		8.01757	1803.75		7.94731	2015.2			15.5531	1866.7		15.5074	2025.36		15.4631	2236.76
	7.95351	1633.73		8.07347	1804.29		7.99812	2014.76			15.6479	1865.37		15.6047	2024.63		15.5655	2237.25
	8.00747	1633.77		8.12949	1804.86		8.04898	2014.34			15.7424	1864.01		15.7018	2023.92		15.6679	2237.76
	8.06136	1633.78		8.18557	1805.44		8.09993	2013.94			15.8365	1862.62		15.7989	2023.23		15.7701	2238.3
	8.11511	1633.77		8.24168	1806.04		8.15098	2013.57			15.9303	1861.21		15.8958	2022.55		15.8722	2238.86
	8.16865	1633.71		8.29778	1806.63		8.20216	2013.23			16.0237	1859.77		15.9925	2021.88		15.9741	2239.43
	8.22192	1633.6		8.35386	1807.23		8.25343	2012.92			16.1168	1858.31		16.0889	2021.2		16.0759	2240.01
	8.27493	1633.44		8.40994	1807.84		8.30474	2012.62			16.2096	1856.83		16.1852	2020.53		16.1775	2240.62
	8.32772	1633.23		8.466	1808.44		8.35607	2012.32			16.302	1855.33		16.2813	2019.86		16.2789	2241.23
	8.38035	1633		8.522	1809.04		8.40738	2012.03			16.3942	1853.82		16.3771	2019.19		16.3801	2241.84
	8.43288	1632.75		8.57786	1809.62		8.45868	2011.73			16.486	1852.29		16.4726	2018.52		16.4811	2242.45
	8.48536	1632.49		8.63352	1810.17		8.50997	2011.44			16.5774	1850.73		16.568	2017.85		16.5817	2243.06
	8.53787	1632.24		8.68895	1810.68		8.56129	2011.16			16.6685	1849.14		16.6632	2017.2		16.6822	2243.67
	8.59046	1632.02		8.74411	1811.14		8.61266	2010.89			16.7591	1847.52		16.7582	2016.56		16.7824	2244.28
	8.64318	1631.82		8.79896	1811.55		8.66409	2010.64			16.8494	1845.88		16.853	2015.94		16.8824	2244.9
	8.69604	1631.67		8.85351	1811.91		8.71556	2010.4			16.9393	1844.21		16.9476	2015.32		16.9823	2245.53
	8.74902	1631.54		8.90781	1812.22		8.76706	2010.17			17.0288	1842.52		17.042	2014.71		17.082	2246.18
	8.80211	1631.45		8.96191	1812.51		8.81857	2009.95			17.118	1840.82		17.1362	2014.11		17.1815	2246.85
	8.85524	1631.38		9.01581	1812.77		8.87009	2009.74			17.2069	1839.11		17.2301	2013.5		17.2809	2247.54
	8.90838	1631.32		9.06949	1812.98		8.92164	2009.54			17.2955	1837.4		17.3237	2012.88		17.3802	2248.26
	8.96149	1631.27		9.12291	1813.16		8.97327	2009.37			17.384	1835.71		17.417	2012.25		17.4793	2249
	9.01455	1631.22		9.17608	1813.3		9.02503	2009.23			17.4723	1834.04		17.51	2011.63		17.5783	2249.76
	9.0675	1631.15		9.22901	1813.4		9.077	2009.15			17.5605	1832.39		17.6029	2011.03		17.677	2250.53
	9.12032	1631.07		9.28174	1813.46		9.1292	2009.12			17.6485	1830.76		17.6957	2010.46		17.7754	2251.3
	9.17303	1630.97		9.33432	1813.5		9.18164	2009.16			17.7363	1829.14		17.7884	2009.92		17.8735	2252.06
	9.22565	1630.86		9.38686	1813.54		9.23433	2009.26			17.8238	1827.52		17.881	2009.42		17.9713	2252.81
	9.2782	1630.75		9.43941	1813.59		9.28731	2009.43			17.911	1825.9		17.9735	2008.95		18.0688	2253.56
	9.33068	1630.63		9.49198	1813.65		9.34059	2009.67			17.9979	1824.29		18.0659	2008.52		18.1659	2254.32
	9.38314	1630.51		9.54454	1813.71		9.39416	2009.98			18.0847	1822.69		18.1583	2008.15		18.2628	2255.07
	9.4356	1630.4		9.59712	1813.78		9.44802	2010.37			18.1712	1821.1		18.2507	2007.82		18.3594	2255.81
	9.48809	1630.31		9.64973	1813.86		9.50218	2010.83			18.2575	1819.54		18.3429	2007.54		18.4555	2256.53
	9.54064	1630.24		9.70236	1813.95		9.55661	2011.35			18.3437	1818		18.4351	2007.3		18.5512	2257.21
	9.59324	1630.19		9.75495	1814.03		9.61129	2011.94			18.4297	1816.49		18.5272	2007.11		18.6463	2257.84
	9.64589	1630.16		9.80743	1814.1		9.66623	2012.59			18.5155	1815		18.6193	2006.98		18.741	2258.42
	9.69859	1630.15		9.85975	1814.14		9.72143	2013.3			18.6012	1813.54		18.7114	2006.9		18.835	2258.95
	9.75133	1630.17		9.9119	1814.15		9.77687	2014.07			18.6866	1812.07		18.8033	2006.86		18.9286	2259.44
	9.80412	1630.21		9.96387	1814.13		9.83253	2014.9			18.7717	1810.61		18.8952	2006.86		19.0217	2259.89
	9.85697	1630.27		10.0157	1814.1		9.88838	2015.77			18.8565	1809.14		18.9869	2006.91		19.1143	2260.3
	9.9099	1630.36		10.0675	1814.06		9.94446	2016.7			18.941	1807.67		19.0786	2007		19.2064	2260.68
	9.96296	1630.49		10.1192	1814.03		10.0008	2017.69			19.0252	1806.19		19.1701	2007.13		19.298	2261.02
	10.0161	1630.65		10.1709	1813.99		10.0575	2018.75			19.1091	1804.7		19.2615	2007.29		19.389	2261.32
	10.0694	1630.85		10.2225	1813.95		10.1144	2019.87			19.1927	1803.19		19.3528	2007.49		19.4795	2261.56
	10.1227	1631.07		10.274	1813.91		10.1715	2021.04			19.276	1801.69		19.4439	2007.71		19.5694	2261.75
	10.176	1631.31		10.3256	1813.88		10.2288	2022.25			19.3593	1800.23		19.5349	2007.97		19.6588	2261.91
	10.2294	1631.57		10.3772	1813.87		10.2861	2023.47			19.4426	1798.82		19.6258	2008.28		19.7479	2262.05
	10.2827	1631.84		10.4289	1813.87		10.3434	2024.69			19.526	1797.48		19.7167	2008.64		19.8365	2262.17
	10.3361	1632.14		10.4805	1813.87		10.4006	2025.9			19.6095	1796.22		19.8076	2009.07		19.9249	2262.29
	10.3897	1632.48		10.5321	1813.87		10.4576	2027.07			19.6931	1795.03		19.8985	2009.57		20.013	2262.42
	10.4434	1632.87		10.5837	1813.87		10.5143	2028.22			19.7767	1793.9		19.9895	2010.11		20.101	2262.59
	10.4973	1633.31		10.6352	1813.88		10.5709	2029.33			19.8604	1792.83		20.0803	2010.7		20.1888	2262.8
	10.5515	1633.8		10.6868	1813.88		10.6273	2030.41			19.9441	1791.82		20.171	2011.32		20.2766	2263.06
	10.6057	1634.34		10.7382	1813.89		10.6836	2031.49			20.0279	1790.88		20.2615	2011.95		20.3644	2263.35
	10.66	1634.9		10.7897	1813.89		10.7398	2032.55			20.1118	1790.03		20.3517	2012.6		20.4519	2263.68
	10.7142	1635.46		10.841	1813.87		10.796	2033.61			20.1958	1789.27		20.4417	2013.26		20.5393	2264.02
	10.7684	1636		10.8922	1813.84		10.8522	2034.68			20.28	1788.61		20.5314	2013.91		20.6265	2264.38
	10.8223	1636.53		10.9434	1813.8		10.9084	2035.77			20.3644	1788.03		20.6208	2014.56		20.7133	2264.73
	10.8761	1637.03		10.9945	1813.76		10.9647	2036.88			20.4489	1787.55		20.7098	2015.2		20.7997	2265.06
	10.9296	1637.49		11.0455	1813.73		11.0209	2038			20.5336	1787.15		20.7985	2015.82		20.8857	2265.36
	10.9829	1637.91		11.0966	1813.71		11.0772	2039.12			20.6183	1786.82		20.8867	2016.41		20.9712	2265.62
	11.0358	1638.27		11.1478	1813.72		11.1335	2040.24			20.703	1786.55		20.9743	2016.96		21.0561	2265.84
	11.0885	1638.59		11.199	1813.75		11.1898	2041.39			20.7876	1786.32		21.0615	2017.45		21.1406	2266.02
	11.1409	1638.86		11.2503	1813.82		11.2461	2042.55			20.8722	1786.13		21.1481	2017.9		21.2246	2266.16
	11.1931	1639.08		11.3018	1813.92		11.3025	2043.71			20.9566	1785.99		21.2343	2018.32		21.3081	2266.26
	11.2451	1639.27		11.3534	1814.07		11.3588	2044.86			21.041	1785.89		21.3201	2018.72		21.3911	2266.32
	11.2969	1639.42		11.4052	1814.27		11.415	2046			21.1252	1785.82		21.4055	2019.09		21.4735	2266.33
	11.3486	1639.54		11.4571	1814.53		11.4711	2047.13			21.2093	1785.77		21.4905	2019.42		21.5554	2266.28
	11.4002	1639.64		11.5093	1814.83		11.5271	2048.25			21.2931	1785.73		21.5749	2019.7		21.6366	2266.18
	11.4517	1639.71		11.5615	1815.17		11.5831	2049.36			21.3767	1785.7		21.6587	2019.92		21.7174	2266.02
	11.503	1639.76		11.6139	1815.55		11.639	2050.46			21.4599	1785.66		21.742	2020.09		21.7976	2265.82
	11.5543	1639.77		11.6665	1815.98		11.6947	2051.54			21.5429	1785.62		21.8249	2020.21		21.8773	2265.56
	11.6054	1639.76		11.7192	1816.45		11.7503	2052.59			21.6255	1785.57		21.9072	2020.29		21.9565	2265.28
	11.6563	1639.73		11.7721	1816.97		11.8058	2053.63			21.7079	1785.53		21.9891	2020.32		22.0352	2264.95
	11.7072	1639.67		11.8252	1817.54		11.8612	2054.67			21.79	1785.5		22.0704	2020.29		22.1135	2264.58
	11.7579	1639.58		11.8785	1818.16		11.9165	2055.69			21.8718	1785.46		22.1512	2020.22		22.1912	2264.17
	11.8085	1639.48		11.9319	1818.81		11.9718	2056.71			21.9533	1785.44		22.2315	2020.11		22.2685	2263.73
	11.859	1639.35		11.9854	1819.49		12.027	2057.73			22.0346	1785.43		22.3115	2019.97		22.3453	2263.26
	11.9095	1639.2		12.039	1820.17		12.0822	2058.74			22.1158	1785.45		22.3912	2019.81		22.4217	2262.77
	11.9599	1639.06		12.0924	1820.85		12.1371	2059.71			22.1969	1785.51		22.4705	2019.64		22.4979	2262.29
	12.0105	1638.93		12.1458	1821.52		12.1917	2060.63			22.278	1785.61		22.5495	2019.46		22.5739	2261.83
	12.0612	1638.83		12.1991	1822.17		12.246	2061.5			22.3589	1785.76		22.6281	2019.26		22.6498	2261.4
	12.1121	1638.77		12.2522	1822.78		12.3001	2062.33			22.4397	1785.93		22.7065	2019.05		22.7255	2260.99
	12.1633	1638.77		12.3051	1823.37		12.3539	2063.11			22.5204	1786.13		22.7845	2018.84		22.8009	2260.58
	12.2149	1638.83		12.3578	1823.91		12.4075	2063.86			22.6008	1786.34		22.8624	2018.63		22.8761	2260.18
	12.2668	1638.97		12.4104	1824.43		12.4611	2064.59			22.681	1786.58		22.9399	2018.42		22.9509	2259.77
	12.3193	1639.22		12.4627	1824.9		12.5146	2065.32			22.761	1786.82		23.017	2018.2		23.0255	2259.36
	12.3723	1639.56		12.5149	1825.36		12.5681	2066.06			22.8408	1787.09		23.0936	2017.93		23.0998	2258.95
	12.4257	1640.01		12.567	1825.79		12.6216	2066.8			22.9204	1787.37		23.1697	2017.62		23.1738	2258.55
	12.4795	1640.53		12.619	1826.21		12.6751	2067.56			22.9998	1787.67		23.2452	2017.25		23.2475	2258.14
	12.5336	1641.13		12.6709	1826.61		12.7287	2068.32			23.0789	1787.97		23.3202	2016.82		23.3208	2257.73
	12.5881	1641.81		12.7228	1827		12.7823	2069.09			23.1577	1788.28		23.3945	2016.33		23.3938	2257.31
	12.643	1642.58		12.7745	1827.38		12.836	2069.88			23.2363	1788.6		23.4682	2015.79		23.4664	2256.87
	12.6982	1643.42		12.8263	1827.76		12.8897	2070.68			23.3147	1788.95		23.5414	2015.2		23.5387	2256.43
	12.7537	1644.32		12.8781	1828.16		12.9434	2071.48			23.3931	1789.35		23.6141	2014.57		23.6106	2255.99
	12.8094	1645.27		12.93	1828.58		12.9972	2072.3			23.4714	1789.81		23.6863	2013.93		23.6822	2255.55
	12.8652	1646.24		12.982	1829.03		13.0511	2073.13			23.5497	1790.33		23.7581	2013.25		23.7535	2255.1
	12.9211	1647.24		13.0341	1829.49		13.105	2073.98			23.628	1790.91		23.8294	2012.55		23.8244	2254.64
	12.977	1648.25		13.0862	1829.96		13.1589	2074.85			23.7061	1791.54		23.9002	2011.81		23.8948	2254.15
	13.0329	1649.26		13.1383	1830.41		13.2129	2075.74			23.7841	1792.2		23.9705	2011.03		23.9648	2253.63
	13.0888	1650.28		13.1902	1830.83		13.267	2076.63			23.8619	1792.87		24.0401	2010.19		24.0343	2253.09
	13.1448	1651.29		13.2419	1831.23		13.3209	2077.52			23.9393	1793.53		24.1091	2009.3		24.1035	2252.53
	13.2006	1652.3		13.2936	1831.6		13.3748	2078.39			24.0163	1794.18		24.1775	2008.36		24.1723	2251.97
	13.2564	1653.29		13.3452	1831.97		13.4286	2079.24			24.0928	1794.8		24.2453	2007.36		24.2409	2251.43
	13.312	1654.26		13.3969	1832.34		13.4822	2080.07			24.1688	1795.39		24.3124	2006.32		24.3092	2250.9
	13.3674	1655.19		13.4486	1832.71		13.5356	2080.87			24.2443	1795.94		24.3791	2005.23		24.3774	2250.39
	13.4227	1656.1		13.5002	1833.07		13.5889	2081.65			24.3193	1796.43		24.4451	2004.1		24.4452	2249.9
	13.4777	1656.96		13.5518	1833.43		13.6421	2082.4			24.3936	1796.87		24.5106	2002.94		24.5128	2249.41
	13.5325	1657.77		13.6034	1833.77		13.6951	2083.14			24.4672	1797.23		24.5757	2001.75		24.5799	2248.92
	13.587	1658.55		13.6549	1834.1		13.748	2083.85			24.5402	1797.52		24.6402	2000.55		24.6468	2248.43
	13.6413	1659.29		13.7062	1834.41		13.8007	2084.53			24.6124	1797.74		24.7045	1999.35		24.7134	2247.96
	13.6954	1659.98		13.7575	1834.69		13.8532	2085.18			24.684	1797.88		24.7683	1998.16		24.7798	2247.52
	13.7492	1660.64		13.8085	1834.94		13.9055	2085.8			24.7548	1797.95		24.8318	1996.98		24.8462	2247.14
	13.8028	1661.25		13.8593	1835.14		13.9576	2086.37			24.825	1797.94		24.8949	1995.8		24.9124	2246.8
	13.8563	1661.84		13.9097	1835.26		14.0094	2086.9			24.8944	1797.86		24.9576	1994.62		24.9786	2246.51
	13.9096	1662.4		13.9597	1835.3		14.061	2087.39			24.9631	1797.72		25.0199	1993.45		25.0447	2246.28
	13.9627	1662.93		14.0092	1835.24		14.1125	2087.83			25.0312	1797.51		25.0818	1992.29		25.1107	2246.11
	14.0156	1663.41		14.0583	1835.12		14.1638	2088.25			25.0986	1797.24		25.1433	1991.13		25.1767	2246.01
	14.0683	1663.88		14.107	1834.93		14.215	2088.65			25.1653	1796.91		25.2045	1989.98		25.2427	2245.98
	14.121	1664.34		14.1555	1834.69		14.266	2089.03			25.2314	1796.5		25.2653	1988.85		25.3087	2246
	14.1737	1664.81		14.2038	1834.42		14.3169	2089.38			25.2967	1796.03		25.3257	1987.73		25.3745	2246.06
	14.2265	1665.29		14.252	1834.12		14.3677	2089.7			25.3614	1795.49		25.3858	1986.61		25.4402	2246.17
	14.2793	1665.81		14.3	1833.79		14.4183	2090.01			25.4253	1794.88		25.4455	1985.51		25.5058	2246.32
	14.3323	1666.36		14.3478	1833.45		14.4689	2090.29			25.4886	1794.21		25.5048	1984.43		25.5712	2246.5
	14.3854	1666.95		14.3957	1833.1		14.5193	2090.56			25.5513	1793.49		25.5639	1983.35		25.6363	2246.7
	14.4386	1667.57		14.4434	1832.75		14.5698	2090.82			25.6134	1792.71		25.6225	1982.28		25.7012	2246.92
	14.4917	1668.19		14.4912	1832.4		14.6202	2091.09			25.6748	1791.89		25.6808	1981.22		25.7658	2247.16
	14.5449	1668.83		14.539	1832.06		14.6707	2091.38			25.7356	1791		25.7388	1980.16		25.8302	2247.42
	14.598	1669.46		14.5868	1831.74		14.7213	2091.69			25.7957	1790.06		25.7964	1979.12		25.8943	2247.7
	14.651	1670.09		14.6347	1831.45		14.7721	2092.05			25.8553	1789.07		25.8538	1978.1		25.9581	2247.99
	14.7039	1670.71		14.6828	1831.19		14.8231	2092.45			25.9142	1788.03		25.911	1977.09		26.0216	2248.27
	14.7567	1671.33		14.7312	1830.99		14.8743	2092.89			25.9725	1786.94		25.9678	1976.1		26.0846	2248.54
	14.8094	1671.94		14.7798	1830.86		14.9255	2093.36			26.0301	1785.8		26.0243	1975.11		26.1472	2248.79
	14.8619	1672.51		14.8288	1830.8		14.9768	2093.83			26.0872	1784.6		26.0806	1974.13		26.2092	2249.02
	14.9141	1673.05		14.8781	1830.82		15.028	2094.31			26.1436	1783.36		26.1366	1973.17		26.2707	2249.2
	14.966	1673.55		14.9277	1830.91		15.0793	2094.79			26.1994	1782.08		26.1923	1972.21		26.3316	2249.32
	15.0178	1674.03		14.9777	1831.08		15.1304	2095.27			26.2547	1780.75		26.2477	1971.27		26.3917	2249.38
	15.0695	1674.5		15.0281	1831.32		15.1815	2095.75			26.3094	1779.37		26.3029	1970.33		26.4513	2249.4
	15.121	1674.95		15.0787	1831.64		15.2325	2096.22			26.3634	1777.94		26.3578	1969.41		26.5102	2249.35
	15.1724	1675.38		15.1297	1832.04		15.2835	2096.69			26.4168	1776.45		26.4124	1968.5		26.5684	2249.25
	15.2235	1675.78		15.1811	1832.52		15.3343	2097.16			26.4696	1774.92		26.4668	1967.62		26.626	2249.1
	15.2744	1676.16		15.2329	1833.08		15.3851	2097.62			26.5219	1773.35		26.521	1966.75		26.6829	2248.89
	15.3251	1676.5		15.285	1833.73		15.4358	2098.08			26.5737	1771.76		26.5749	1965.91		26.7392	2248.65
	15.3756	1676.82		15.3374	1834.45		15.4864	2098.53			26.625	1770.15		26.6287	1965.1		26.7951	2248.4
	15.4259	1677.1		15.3901	1835.24		15.5369	2098.97			26.6759	1768.52		26.6822	1964.31		26.8506	2248.14
	15.4761	1677.37		15.4432	1836.1		15.5872	2099.38			26.7264	1766.89		26.7356	1963.54		26.9057	2247.88
	15.5261	1677.63		15.4966	1837.05		15.6371	2099.73			26.7765	1765.26		26.7887	1962.8		26.9605	2247.63
	15.576	1677.88		15.5503	1838.08		15.6866	2100			26.8262	1763.62		26.8416	1962.09		27.0148	2247.39
	15.6258	1678.12		15.6044	1839.18		15.7356	2100.18			26.8756	1762		26.8944	1961.4		27.0689	2247.17
	15.6755	1678.35		15.6587	1840.35		15.7841	2100.26			26.9248	1760.39		26.9468	1960.72		27.1226	2246.95
	15.7251	1678.59		15.7133	1841.59		15.832	2100.26			26.9736	1758.8		26.999	1960.06		27.1758	2246.71
	15.7746	1678.83		15.7681	1842.89		15.8794	2100.16			27.0222	1757.24		27.051	1959.41		27.2284	2246.43
	15.8242	1679.09		15.8231	1844.24		15.9263	2099.97			27.0705	1755.71		27.1026	1958.78		27.2804	2246.11
	15.8738	1679.36		15.8782	1845.63		15.9727	2099.69			27.1187	1754.23		27.154	1958.18		27.3318	2245.77
	15.9232	1679.62		15.9334	1847.05		16.0186	2099.35			27.1668	1752.79		27.2052	1957.59		27.3827	2245.4
	15.9726	1679.88		15.9887	1848.49		16.0643	2098.95			27.2147	1751.43		27.256	1957.03		27.4331	2245.01
	16.0217	1680.1		16.0439	1849.95		16.1096	2098.51			27.2626	1750.13		27.3067	1956.48		27.4829	2244.61
	16.0705	1680.29		16.0992	1851.44		16.1547	2098.04			27.3105	1748.91		27.357	1955.96		27.5323	2244.18
	16.1191	1680.45		16.1545	1852.93		16.1996	2097.55			27.3583	1747.76		27.407	1955.44		27.581	2243.72
	16.1674	1680.56		16.2097	1854.43		16.2443	2097.02			27.406	1746.68		27.4565	1954.9		27.6292	2243.23
	16.2155	1680.63		16.2647	1855.92		16.2888	2096.48			27.4536	1745.65		27.5055	1954.34		27.6769	2242.71
	16.2632	1680.65		16.3197	1857.39		16.3332	2095.92			27.501	1744.67		27.554	1953.75		27.724	2242.18
	16.3107	1680.63		16.3745	1858.87		16.3775	2095.35			27.5483	1743.76		27.602	1953.14		27.7706	2241.62
	16.3578	1680.55		16.4293	1860.34		16.4217	2094.78			27.5955	1742.9		27.6494	1952.48		27.8167	2241.04
	16.4046	1680.41		16.484	1861.8		16.4659	2094.23			27.6426	1742.11		27.6962	1951.8		27.8622	2240.41
	16.451	1680.21		16.5386	1863.26		16.5101	2093.69			27.6897	1741.4		27.7426	1951.1		27.9071	2239.76
	16.4971	1679.95		16.593	1864.72		16.5543	2093.16			27.7366	1740.74		27.7885	1950.38		27.9514	2239.07
	16.5428	1679.64		16.6474	1866.17		16.5985	2092.65			27.7834	1740.15		27.8338	1949.63		27.9952	2238.36
	16.5883	1679.27		16.7016	1867.6		16.6426	2092.13			27.8301	1739.6		27.8786	1948.84		28.0385	2237.64
	16.6334	1678.84		16.7556	1869.01		16.6867	2091.62			27.8766	1739.1		27.9228	1948.02		28.0813	2236.9
	16.6782	1678.36		16.8093	1870.37		16.7307	2091.11			27.9228	1738.64		27.9664	1947.19		28.1236	2236.14
	16.7227	1677.82		16.8626	1871.68		16.7747	2090.62			27.9688	1738.23		28.0096	1946.33		28.1654	2235.36
	16.7668	1677.22		16.9156	1872.93		16.8187	2090.15			28.0146	1737.84		28.0524	1945.47		28.2067	2234.55
	16.8107	1676.57		16.9683	1874.13		16.8628	2089.71			28.06	1737.47		28.0947	1944.61		28.2475	2233.73
	16.8542	1675.87		17.0205	1875.27		16.907	2089.31			28.1051	1737.12		28.1366	1943.74		28.2877	2232.87
	16.8976	1675.15		17.0725	1876.35		16.9513	2088.94			28.1497	1736.76		28.1781	1942.87		28.3275	2232.01
	16.9409	1674.42		17.124	1877.38		16.9956	2088.6			28.1939	1736.4		28.2193	1942.01		28.3669	2231.14
	16.9841	1673.7		17.1753	1878.35		17.0401	2088.31			28.2377	1736.03		28.2601	1941.17		28.4059	2230.28
	17.0274	1673		17.2262	1879.28		17.0847	2088.05			28.2809	1735.64		28.3007	1940.36		28.4446	2229.42
	17.0707	1672.32		17.2768	1880.15		17.1294	2087.84			28.3236	1735.22		28.3411	1939.59		28.4828	2228.55
	17.1141	1671.68		17.3271	1880.95		17.1743	2087.66			28.3657	1734.78		28.3813	1938.87		28.5208	2227.69
	17.1578	1671.09		17.3769	1881.69		17.2193	2087.51			28.4073	1734.31		28.4214	1938.2		28.5584	2226.85
	17.2016	1670.55		17.4263	1882.35		17.2643	2087.39			28.4482	1733.8		28.4613	1937.56		28.5957	2226.01
	17.2456	1670.06		17.4753	1882.94		17.3094	2087.3			28.4886	1733.27		28.5009	1936.96		28.6327	2225.19
	17.2899	1669.63		17.524	1883.48		17.3545	2087.24			28.5284	1732.71		28.5403	1936.39		28.6693	2224.39
	17.3344	1669.26		17.5723	1883.97		17.3997	2087.21			28.5677	1732.12		28.5793	1935.81		28.7056	2223.59
	17.3791	1668.94		17.6204	1884.41		17.445	2087.21			28.6064	1731.51		28.6178	1935.23		28.7415	2222.8
	17.4241	1668.68		17.6682	1884.8		17.4903	2087.24			28.6446	1730.89		28.6559	1934.62		28.7769	2222
	17.4693	1668.48		17.7156	1885.15		17.5357	2087.29			28.6824	1730.25		28.6935	1933.99		28.8119	2221.18
	17.5147	1668.33		17.7628	1885.45		17.5811	2087.37			28.7196	1729.61		28.7305	1933.34		28.8465	2220.36
	17.5604	1668.24		17.8097	1885.71		17.6265	2087.47			28.7564	1728.96		28.7672	1932.69		28.8805	2219.51
	17.6064	1668.21		17.8564	1885.95		17.6721	2087.61			28.7927	1728.31		28.8034	1932.03		28.914	2218.65
	17.6525	1668.23		17.903	1886.17		17.7176	2087.77			28.8285	1727.64		28.8393	1931.38		28.9471	2217.77
	17.6987	1668.29		17.9495	1886.39		17.7632	2087.97			28.8638	1726.95		28.8748	1930.74		28.9796	2216.87
	17.7451	1668.38		17.996	1886.61		17.809	2088.2			28.8985	1726.23		28.91	1930.11		29.0117	2215.96
	17.7917	1668.53		18.0424	1886.82		17.8549	2088.48			28.9326	1725.49		28.9447	1929.47		29.0432	2215.03
	17.8385	1668.73		18.0887	1887.04		17.9009	2088.8			28.9662	1724.73		28.9791	1928.83		29.0743	2214.08
	17.8855	1669		18.1349	1887.24		17.9471	2089.18			28.9993	1723.94		29.0131	1928.2		29.1049	2213.11
	17.9327	1669.32		18.1809	1887.42		17.9934	2089.58			29.0318	1723.14		29.0467	1927.57		29.135	2212.14
	17.98	1669.67		18.2268	1887.58		18.0397	2090.01			29.0638	1722.32		29.0799	1926.94		29.1647	2211.15
	18.0273	1670.04		18.2725	1887.71		18.086	2090.46			29.0952	1721.47		29.1127	1926.3		29.1939	2210.16
	18.0745	1670.4		18.3179	1887.8		18.1322	2090.92			29.126	1720.56		29.145	1925.66		29.2228	2209.19
	18.1216	1670.75		18.3631	1887.85		18.1785	2091.4			29.156	1719.6		29.1769	1925.02		29.2513	2208.22
	18.1686	1671.09		18.408	1887.85		18.2249	2091.9			29.1853	1718.57		29.2085	1924.38		29.2795	2207.28
	18.2154	1671.41		18.4526	1887.81		18.2712	2092.43			29.2138	1717.48		29.2396	1923.73		29.3074	2206.36
	18.2621	1671.72		18.4969	1887.73		18.3177	2092.99			29.2417	1716.32		29.2702	1923.08		29.335	2205.45
	18.3086	1672.02		18.5409	1887.6		18.3642	2093.57			29.2688	1715.12		29.3004	1922.41		29.3622	2204.55
	18.355	1672.29		18.5847	1887.42		18.4107	2094.17			29.2954	1713.88		29.3302	1921.74		29.3891	2203.67
	18.4012	1672.54		18.6282	1887.2		18.4572	2094.78			29.3214	1712.6		29.3596	1921.08		29.4157	2202.81
	18.4471	1672.76		18.6714	1886.94		18.5037	2095.41			29.3468	1711.29		29.3888	1920.45		29.4421	2201.98
	18.4929	1672.95		18.7143	1886.64		18.5501	2096.04			29.3716	1709.94		29.4177	1919.86		29.4681	2201.18
	18.5384	1673.11		18.7571	1886.31		18.5964	2096.66			29.3958	1708.55		29.4465	1919.32		29.4939	2200.4
	18.5838	1673.25		18.7997	1885.96		18.6426	2097.27			29.4194	1707.13		29.4751	1918.84		29.5193	2199.64
	18.6289	1673.36		18.8421	1885.59		18.6887	2097.88			29.4426	1705.7		29.5036	1918.41		29.5445	2198.91
	18.6738	1673.46		18.8845	1885.22		18.7347	2098.48			29.4652	1704.25		29.5319	1918.03		29.5694	2198.2
	18.7187	1673.55		18.9269	1884.86		18.7807	2099.09			29.4874	1702.8		29.56	1917.69		29.594	2197.52
	18.7635	1673.65		18.9693	1884.51		18.8266	2099.7			29.5092	1701.34		29.5879	1917.39		29.6184	2196.87
	18.8082	1673.76		19.0117	1884.18		18.8724	2100.31			29.5307	1699.9		29.6155	1917.13		29.6424	2196.23
	18.8529	1673.89		19.0541	1883.86		18.9181	2100.93			29.5518	1698.47		29.6429	1916.9		29.6661	2195.61
	18.8976	1674.03		19.0965	1883.56		18.9637	2101.54			29.5726	1697.08		29.67	1916.71		29.6895	2194.99
	18.9423	1674.2		19.1389	1883.26		19.0093	2102.14			29.5932	1695.71		29.6969	1916.55		29.7125	2194.38
	18.9871	1674.39		19.1813	1882.97		19.0547	2102.75			29.6135	1694.36		29.7234	1916.41		29.7352	2193.77
	19.032	1674.62		19.2236	1882.68		19.1	2103.34			29.6334	1693.02		29.7497	1916.3		29.7575	2193.17
	19.0771	1674.9		19.2659	1882.42		19.1452	2103.93			29.653	1691.7		29.7756	1916.2		29.7796	2192.6
	19.1223	1675.23		19.3084	1882.19		19.1904	2104.52			29.6724	1690.41		29.8011	1916.09		29.8014	2192.05
	19.1678	1675.62		19.351	1882		19.2355	2105.12			29.6915	1689.15		29.8261	1915.96		29.8229	2191.52
	19.2134	1676.06		19.3938	1881.87		19.2806	2105.74			29.7104	1687.91		29.8505	1915.8		29.8441	2190.99
	19.2592	1676.55		19.4369	1881.81		19.3258	2106.38			29.729	1686.71		29.8743	1915.6		29.8648	2190.43
	19.305	1677.07		19.4801	1881.81		19.3711	2107.07			29.7475	1685.55		29.8974	1915.33		29.8849	2189.84
	19.3509	1677.62		19.5236	1881.87		19.4165	2107.8			29.7657	1684.42		29.9199	1915.02		29.9045	2189.21
	19.3968	1678.18		19.5672	1881.97		19.4621	2108.56			29.7837	1683.32		29.9417	1914.65		29.9235	2188.52
	19.4427	1678.76		19.6109	1882.12		19.5077	2109.34			29.8014	1682.25		29.9629	1914.22		29.9419	2187.79
	19.4887	1679.36		19.6546	1882.31		19.5533	2110.14			29.8189	1681.2		29.9835	1913.75		29.9597	2187.02
	19.5346	1679.98		19.6985	1882.53		19.599	2110.96			29.8361	1680.18		30.0035	1913.24		29.9769	2186.21
	19.5804	1680.59		19.7423	1882.77		19.6446	2111.79			29.8532	1679.2		30.0229	1912.69		29.9937	2185.36
	19.6262	1681.2		19.7861	1883.02		19.6904	2112.65			29.87	1678.25		30.0418	1912.11		30.01	2184.49
	19.672	1681.81		19.8299	1883.28		19.7361	2113.52			29.8866	1677.34		30.0601	1911.49		30.0259	2183.59
	19.7177	1682.42		19.8736	1883.55		19.7818	2114.41			29.903	1676.46		30.0778	1910.81		30.0413	2182.66
	19.7632	1683.02		19.9172	1883.83		19.8276	2115.31			29.9191	1675.58		30.0949	1910.09		30.0563	2181.7
	19.8087	1683.6		19.9608	1884.11		19.8733	2116.22			29.9348	1674.7		30.1115	1909.32		30.0709	2180.7
	19.8539	1684.16		20.0042	1884.4		19.919	2117.15			29.9501	1673.79		30.1276	1908.52		30.0852	2179.68
	19.8991	1684.71		20.0476	1884.68		19.9647	2118.07			29.9649	1672.83		30.1433	1907.71		30.099	2178.61
	19.9441	1685.25		20.091	1884.97		20.0102	2118.97			29.9792	1671.84		30.1587	1906.89		30.1124	2177.49
	19.989	1685.79		20.1342	1885.27		20.0554	2119.83			29.993	1670.79		30.1738	1906.06		30.1254	2176.31
	20.0338	1686.33		20.1775	1885.58		20.1003	2120.65			30.0063	1669.69		30.1886	1905.21		30.1381	2175.09
	20.0785	1686.86		20.2207	1885.91		20.145	2121.43			30.0191	1668.53		30.2029	1904.31		30.1504	2173.82
	20.123	1687.37		20.264	1886.26		20.1895	2122.17			30.0315	1667.3		30.2167	1903.34		30.1624	2172.49
	20.1674	1687.87		20.3073	1886.64		20.2337	2122.89			30.0434	1666.02		30.2299	1902.27		30.1742	2171.11
	20.2116	1688.35		20.3507	1887.05		20.2779	2123.6			30.0548	1664.65		30.2426	1901.11		30.1856	2169.66
	20.2556	1688.82		20.3942	1887.51		20.322	2124.31			30.0659	1663.22		30.2546	1899.84		30.1966	2168.12
	20.2994	1689.27		20.438	1888.02		20.366	2125.01			30.0766	1661.71		30.2662	1898.46		30.2073	2166.49
	20.343	1689.71		20.4819	1888.58		20.4099	2125.71			30.087	1660.13		30.2771	1896.97		30.2175	2164.76
	20.3864	1690.14		20.5258	1889.18		20.4537	2126.42			30.0972	1658.49		30.2875	1895.35		30.2273	2162.92
	20.4297	1690.55		20.5699	1889.82		20.4975	2127.12			30.1072	1656.79		30.2973	1893.6		30.2368	2160.99
	20.4727	1690.95		20.6141	1890.49		20.5413	2127.83			30.117	1655.01		30.3065	1891.72		30.2459	2158.97
	20.5156	1691.33		20.6584	1891.21		20.585	2128.55			30.1267	1653.16		30.3151	1889.69		30.2547	2156.86
	20.5582	1691.69		20.7029	1891.96		20.6287	2129.28			30.1363	1651.25		30.3232	1887.52		30.2631	2154.65
	20.6006	1692.02		20.7474	1892.76		20.6725	2130.04			30.1458	1649.27		30.3306	1885.19		30.2712	2152.33
	20.6427	1692.3		20.792	1893.6		20.7162	2130.81			30.1552	1647.21		30.3374	1882.72		30.2788	2149.91
	20.6844	1692.55		20.8368	1894.48		20.7601	2131.61			30.1646	1645.08		30.3436	1880.09		30.286	2147.38
	20.7258	1692.74		20.8816	1895.4		20.8039	2132.41			30.1738	1642.86		30.3492	1877.33		30.2928	2144.74
	20.7668	1692.88		20.9265	1896.37		20.8476	2133.22			30.183	1640.55		30.3544	1874.42		30.2991	2141.98
	20.8075	1692.96		20.9716	1897.39		20.8913	2134.03			30.1919	1638.15		30.3591	1871.39		30.3049	2139.1
	20.8477	1692.97		21.0168	1898.45		20.935	2134.85			30.2008	1635.64		30.3634	1868.26		30.3101	2136.09
	20.8875	1692.91		21.062	1899.56		20.9785	2135.65			30.2094	1633.04		30.3674	1865.04		30.3147	2132.94
	20.9269	1692.78		21.1073	1900.68		21.0219	2136.44			30.218	1630.36		30.3712	1861.75		30.3188	2129.66
	20.9658	1692.58		21.1526	1901.82		21.0652	2137.23			30.2264	1627.59		30.3749	1858.4		30.3223	2126.27
	21.0044	1692.31		21.1978	1902.96		21.1085	2138			30.2348	1624.75		30.3784	1854.99		30.3254	2122.79
	21.0425	1691.97		21.2429	1904.09		21.1516	2138.77			30.243	1621.82		30.3817	1851.54		30.3281	2119.23
	21.0802	1691.56		21.2879	1905.22		21.1947	2139.54			30.2511	1618.81		30.3848	1848.03		30.3305	2115.6
	21.1176	1691.1		21.3327	1906.34		21.2376	2140.29			30.259	1615.72		30.3877	1844.47		30.3325	2111.91
	21.1547	1690.57		21.3773	1907.43		21.2804	2141.02			30.2668	1612.55		30.3904	1840.87		30.3343	2108.17
	21.1914	1689.99		21.4218	1908.5		21.3229	2141.72			30.2743	1609.29		30.3929	1837.24		30.3357	2104.38
	21.2279	1689.36		21.4661	1909.55		21.3653	2142.38			30.2815	1605.95		30.3954	1833.59		30.3369	2100.56
	21.2641	1688.7		21.5102	1910.58		21.4073	2143			30.2885	1602.52		30.3976	1829.91		30.3377	2096.69
	21.3001	1688		21.5541	1911.59		21.4491	2143.58			30.2951	1599.02		30.3998	1826.23		30.3383	2092.8
	21.3361	1687.3		21.5977	1912.55		21.4907	2144.11			30.3014	1595.44		30.4018	1822.53		30.3386	2088.88
	21.372	1686.59		21.641	1913.45		21.5318	2144.58			30.3073	1591.77		30.4037	1818.82		30.3387	2084.96
	21.4078	1685.88		21.6838	1914.28		21.5727	2144.99			30.3126	1588		30.4054	1815.11		30.3386	2081.03
	21.4436	1685.16		21.7261	1915.05		21.6132	2145.34			30.3175	1584.15		30.407	1811.4		30.3383	2077.1
	21.4794	1684.46		21.7682	1915.76		21.6534	2145.62			30.3218	1580.21		30.4086	1807.7		30.3378	2073.17
	21.5153	1683.77		21.8099	1916.42		21.6932	2145.83			30.3258	1576.22		30.4101	1804.04		30.3371	2069.26
	21.5513	1683.11		21.8514	1917.04		21.7325	2145.97			30.3293	1572.19		30.4115	1800.41		30.3362	2065.35
	21.5875	1682.48		21.8926	1917.63		21.7715	2146.03			30.3325	1568.11		30.4128	1796.82		30.3349	2061.44
	21.6239	1681.9		21.9335	1918.17		21.8101	2146.03			30.3352	1564.01		30.4141	1793.26		30.3334	2057.54
	21.6605	1681.34		21.9743	1918.69		21.8484	2145.97			30.3376	1559.88		30.4152	1789.74		30.3315	2053.63
	21.6972	1680.82		22.0147	1919.16		21.8864	2145.86			30.3397	1555.74		30.4162	1786.26		30.3292	2049.72
	21.7341	1680.33		22.055	1919.61		21.924	2145.7			30.3413	1551.6		30.4171	1782.81		30.3265	2045.81
	21.771	1679.85		22.0951	1920.03		21.9613	2145.47			30.3425	1547.45		30.4177	1779.4		30.3233	2041.88
	21.8081	1679.4		22.1351	1920.45		21.9982	2145.17			30.3434	1543.3		30.4181	1776.01		30.3196	2037.92
	21.8452	1678.97		22.175	1920.86		22.0346	2144.8			30.3439	1539.16		30.4181	1772.64		30.3153	2033.95
	21.8824	1678.57		22.215	1921.29		22.0707	2144.36			30.3441	1535.05		30.4176	1769.27		30.3105	2029.97
	21.9197	1678.18		22.2549	1921.73		22.1064	2143.86			30.344	1530.98		30.4168	1765.92		30.3052	2026
	21.9571	1677.82		22.2948	1922.18		22.1417	2143.3			30.3436	1526.96		30.4156	1762.58		30.2995	2022.04
	21.9945	1677.46		22.3346	1922.63		22.1768	2142.71			30.3429	1522.98		30.4138	1759.25		30.2934	2018.12
	22.0318	1677.11		22.3743	1923.07		22.2117	2142.08			30.3419	1519.04		30.4114	1755.91		30.2869	2014.21
	22.0692	1676.76		22.4138	1923.48		22.2465	2141.42			30.3404	1515.14		30.4084	1752.56		30.2798	2010.32
	22.1065	1676.42		22.4531	1923.85		22.281	2140.74			30.3384	1511.26		30.4048	1749.21		30.2723	2006.45
	22.1437	1676.06		22.4921	1924.17		22.3154	2140.05			30.3359	1507.4		30.4007	1745.88		30.2642	2002.59
	22.1808	1675.69		22.5308	1924.45		22.3497	2139.36			30.3327	1503.55		30.396	1742.56		30.2556	1998.76
	22.2177	1675.3		22.5693	1924.69		22.384	2138.65			30.329	1499.71		30.3908	1739.27		30.2465	1994.97
	22.2545	1674.89		22.6075	1924.89		22.4181	2137.94			30.3246	1495.89		30.3851	1736.01		30.237	1991.2
	22.2911	1674.47		22.6453	1925.02		22.4522	2137.23			30.3195	1492.08		30.379	1732.79		30.2269	1987.48
	22.3278	1674.05		22.6829	1925.1		22.4862	2136.52			30.3138	1488.28		30.3725	1729.63		30.2165	1983.8
	22.3645	1673.67		22.7201	1925.11		22.5201	2135.81			30.3074	1484.5		30.3656	1726.53		30.2056	1980.18
	22.4014	1673.32		22.7567	1925.02		22.554	2135.1			30.3003	1480.75		30.3583	1723.5		30.1944	1976.62
	22.4383	1673		22.7929	1924.84		22.5879	2134.4			30.2926	1477.02		30.3507	1720.55		30.1828	1973.13
	22.4754	1672.72		22.8285	1924.55		22.6217	2133.72			30.2841	1473.29		30.3428	1717.67		30.1709	1969.72
	22.5124	1672.45		22.8635	1924.15		22.6556	2133.04			30.2748	1469.57		30.3345	1714.87		30.1587	1966.4
	22.5495	1672.21		22.898	1923.64		22.6894	2132.37			30.2647	1465.86		30.3258	1712.15		30.1464	1963.18
	22.5866	1671.98		22.932	1923.05		22.7232	2131.71			30.2538	1462.16		30.3169	1709.51		30.1339	1960.08
	22.6237	1671.78		22.9654	1922.36		22.7571	2131.08			30.2423	1458.51		30.3076	1706.97		30.1213	1957.11
	22.6608	1671.59		22.9984	1921.57		22.7909	2130.47			30.2301	1454.9		30.298	1704.51		30.1087	1954.28
	22.6979	1671.42		23.0308	1920.69		22.8249	2129.88			30.2174	1451.35		30.2881	1702.13		30.0961	1951.59
	22.7351	1671.29		23.0628	1919.72		22.8589	2129.31			30.204	1447.85		30.2778	1699.85		30.0834	1949.04
	22.7723	1671.19		23.0944	1918.69		22.8929	2128.78			30.19	1444.42		30.2673	1697.66		30.0707	1946.64
	22.8096	1671.12		23.1257	1917.61		22.9271	2128.29			30.1754	1441.04		30.2564	1695.55		30.0579	1944.35
	22.8468	1671.09		23.1568	1916.5		22.9615	2127.84			30.1603	1437.73		30.245	1693.51		30.0449	1942.18
	22.8841	1671.07		23.1878	1915.37		22.9959	2127.43			30.1446	1434.49		30.2332	1691.52		30.0317	1940.12
	22.9213	1671.08		23.2187	1914.21		23.0305	2127.06			30.1283	1431.31		30.2207	1689.57		30.0183	1938.15
	22.9585	1671.12		23.2494	1913.04		23.0652	2126.73			30.1115	1428.21		30.2075	1687.64		30.0044	1936.26
	22.9957	1671.17		23.28	1911.85		23.0999	2126.44			30.0942	1425.19		30.1936	1685.71		29.9902	1934.44
	23.033	1671.26		23.3105	1910.64		23.1348	2126.19			30.0764	1422.26		30.1788	1683.78		29.9755	1932.68
	23.0703	1671.38		23.3408	1909.41		23.1699	2125.99			30.0583	1419.43		30.1632	1681.84		29.9604	1930.98
	23.1077	1671.54		23.371	1908.17		23.2051	2125.85			30.0398	1416.71		30.1469	1679.89		29.9447	1929.32
	23.1451	1671.73		23.4012	1906.93		23.2405	2125.75			30.0211	1414.11		30.1297	1677.95		29.9285	1927.69
	23.1826	1671.94		23.4314	1905.69		23.276	2125.71			30.0021	1411.63		30.1118	1676.01		29.9117	1926.09
	23.22	1672.17		23.4615	1904.44		23.3118	2125.74			29.9827	1409.26		30.093	1674.06		29.8943	1924.52
	23.2575	1672.41		23.4914	1903.17		23.3477	2125.82			29.963	1406.99		30.0734	1672.09		29.8762	1922.95
	23.2948	1672.66		23.5213	1901.91		23.3838	2125.96			29.9429	1404.81		30.0529	1670.1		29.8574	1921.38
	23.3321	1672.91		23.5512	1900.64		23.4199	2126.14			29.9223	1402.71		30.0315	1668.07		29.8378	1919.8
	23.3694	1673.16		23.5809	1899.36		23.4562	2126.35			29.9012	1400.69		30.0091	1666.01		29.8175	1918.21
	23.4065	1673.41		23.6105	1898.07		23.4925	2126.59			29.8797	1398.74		29.9858	1663.89		29.7965	1916.63
	23.4436	1673.66		23.6399	1896.76		23.5288	2126.85			29.8577	1396.87		29.9616	1661.73		29.7749	1915.06
	23.4805	1673.88		23.6692	1895.44		23.565	2127.13			29.8352	1395.08		29.9363	1659.52		29.7527	1913.49
	23.5173	1674.09		23.6984	1894.1		23.6013	2127.43			29.8123	1393.35		29.9102	1657.27		29.7298	1911.92
	23.5539	1674.27		23.7275	1892.75		23.6375	2127.74			29.7888	1391.67		29.8831	1654.97		29.7062	1910.35
	23.5904	1674.44		23.7565	1891.41		23.6737	2128.07			29.7649	1390.06		29.8552	1652.64		29.682	1908.78
	23.6268	1674.6		23.7854	1890.08		23.7098	2128.4			29.7405	1388.51		29.8265	1650.29		29.6572	1907.22
	23.6631	1674.76		23.8143	1888.75		23.7458	2128.73			29.7156	1387.01		29.7972	1647.94		29.6318	1905.66
	23.6993	1674.92		23.8432	1887.42		23.7818	2129.07			29.6901	1385.54		29.7672	1645.59		29.6059	1904.12
	23.7355	1675.08		23.872	1886.1		23.8176	2129.41			29.664	1384.1		29.7367	1643.25		29.5795	1902.62
	23.7716	1675.25		23.9006	1884.78		23.8533	2129.73			29.6373	1382.69		29.7056	1640.93		29.5527	1901.15
	23.8076	1675.41		23.9292	1883.45		23.8887	2130.03			29.61	1381.29		29.674	1638.63		29.5256	1899.73
	23.8436	1675.59		23.9578	1882.14		23.924	2130.32			29.582	1379.89		29.642	1636.37		29.4981	1898.35
	23.8797	1675.8		23.9865	1880.85		23.9591	2130.59			29.5534	1378.51		29.6097	1634.15		29.4703	1897.03
	23.9158	1676.03		24.0152	1879.59		23.9941	2130.85			29.5241	1377.13		29.577	1631.98		29.4423	1895.77
	23.952	1676.29		24.0439	1878.36		24.0289	2131.11			29.4941	1375.75		29.5439	1629.85		29.414	1894.59
	23.9881	1676.56		24.0728	1877.15		24.0636	2131.35			29.4635	1374.37		29.5105	1627.76		29.3857	1893.5
	24.0243	1676.86		24.1018	1875.98		24.098	2131.57			29.4322	1372.97		29.4767	1625.71		29.3572	1892.48
	24.0606	1677.19		24.1309	1874.85		24.1323	2131.77			29.4003	1371.59		29.4425	1623.69		29.3284	1891.54
	24.097	1677.55		24.1602	1873.75		24.1664	2131.97			29.3678	1370.22		29.4079	1621.72		29.2995	1890.65
	24.1334	1677.96		24.1895	1872.69		24.2004	2132.17			29.335	1368.89		29.373	1619.78		29.2703	1889.81
	24.1699	1678.39		24.219	1871.66		24.2344	2132.37			29.3018	1367.6		29.3377	1617.87		29.2407	1889.01
	24.2064	1678.84		24.2486	1870.68		24.2683	2132.57			29.2683	1366.37		29.302	1615.99		29.2108	1888.24
	24.2428	1679.29		24.2784	1869.74		24.3022	2132.79			29.2345	1365.2		29.2658	1614.12		29.1806	1887.51
	24.2791	1679.74		24.3083	1868.85		24.336	2133.02			29.2006	1364.11		29.2292	1612.25		29.1501	1886.81
	24.3154	1680.19		24.3386	1868.04		24.3698	2133.26			29.1665	1363.09		29.1921	1610.39		29.1191	1886.12
	24.3516	1680.65		24.3691	1867.29		24.4036	2133.52			29.1321	1362.12		29.1544	1608.53		29.0878	1885.44
	24.3876	1681.1		24.3999	1866.62		24.4374	2133.79			29.0974	1361.17		29.1163	1606.68		29.0559	1884.75
	24.4236	1681.54		24.431	1866.02		24.4713	2134.1			29.0622	1360.25		29.0777	1604.81		29.0236	1884.05
	24.4594	1681.96		24.4625	1865.49		24.5052	2134.43			29.0266	1359.33		29.0384	1602.92		28.9906	1883.32
	24.4949	1682.33		24.4943	1865.05		24.5392	2134.81			28.9906	1358.41		28.9986	1601		28.9571	1882.55
	24.53	1682.66		24.5265	1864.7		24.5734	2135.23			28.954	1357.5		28.9581	1599.06		28.9228	1881.72
	24.5648	1682.93		24.5591	1864.45		24.6078	2135.71			28.9171	1356.59		28.9171	1597.09		28.8878	1880.81
	24.5992	1683.13		24.5921	1864.3		24.6423	2136.22			28.8797	1355.68		28.8756	1595.1		28.8519	1879.82
	24.6332	1683.27		24.6255	1864.23		24.6768	2136.77			28.8419	1354.78		28.8336	1593.11		28.8152	1878.74
	24.6668	1683.34		24.6592	1864.26		24.7114	2137.34			28.8036	1353.88		28.7912	1591.1		28.7778	1877.59
	24.7001	1683.34		24.6933	1864.36		24.7459	2137.93			28.765	1353		28.7483	1589.08		28.7397	1876.38
	24.7329	1683.29		24.7277	1864.56		24.7805	2138.54			28.726	1352.12		28.705	1587.07		28.7009	1875.11
	24.7654	1683.17		24.7624	1864.84		24.8151	2139.16			28.6866	1351.24		28.6614	1585.07		28.6616	1873.79
	24.7975	1683		24.7974	1865.2		24.8495	2139.78			28.6466	1350.35		28.6175	1583.07		28.6216	1872.42
	24.8292	1682.78		24.8327	1865.64		24.8839	2140.41			28.6061	1349.44		28.5733	1581.11		28.581	1871.01
	24.8607	1682.53		24.8682	1866.16		24.9183	2141.04			28.5652	1348.5		28.5289	1579.16		28.5398	1869.56
	24.8921	1682.24		24.904	1866.75		24.9527	2141.69			28.5237	1347.53		28.4842	1577.23		28.498	1868.06
	24.9232	1681.96		24.94	1867.4		24.9873	2142.39			28.4816	1346.53		28.4393	1575.32		28.4556	1866.51
	24.9543	1681.67		24.9761	1868.08		25.0219	2143.13			28.4389	1345.48		28.3941	1573.42		28.4127	1864.93
	24.9854	1681.39		25.0121	1868.78		25.0567	2143.89			28.3956	1344.38		28.3487	1571.54		28.3694	1863.34
	25.0164	1681.12		25.048	1869.47		25.0915	2144.68			28.3517	1343.22		28.3033	1569.71		28.3256	1861.72
	25.0474	1680.87		25.0837	1870.16		25.1263	2145.48			28.307	1342		28.2578	1567.93		28.2813	1860.09
	25.0785	1680.66		25.1193	1870.83		25.1612	2146.3			28.2618	1340.73		28.2124	1566.22		28.2365	1858.42
	25.1098	1680.5		25.1547	1871.49		25.1961	2147.15			28.216	1339.41		28.1669	1564.57		28.1911	1856.69
	25.1413	1680.41		25.19	1872.14		25.2312	2148.05			28.1696	1338.05		28.1215	1562.99		28.145	1854.89
	25.173	1680.38		25.225	1872.77		25.2665	2148.98			28.1226	1336.63		28.0762	1561.47		28.0982	1853.03
	25.205	1680.44		25.2599	1873.38		25.3018	2149.96			28.0751	1335.16		28.0308	1560.01		28.0509	1851.12
	25.2372	1680.57		25.2946	1873.97		25.3373	2150.98			28.027	1333.66		27.9853	1558.6		28.0029	1849.16
	25.2698	1680.78		25.3291	1874.56		25.3731	2152.05			27.9785	1332.13		27.9397	1557.24		27.9544	1847.15
	25.3026	1681.06		25.3634	1875.14		25.4089	2153.17			27.9296	1330.59		27.894	1555.89		27.9053	1845.1
	25.3356	1681.4		25.3976	1875.71		25.445	2154.34			27.8803	1329.04		27.8479	1554.57		27.8558	1843.01
	25.3687	1681.78		25.4317	1876.3		25.4812	2155.55			27.8308	1327.5		27.8016	1553.26		27.8056	1840.88
	25.4018	1682.2		25.4658	1876.89		25.5174	2156.78			27.7809	1325.96		27.7551	1551.96		27.7548	1838.69
	25.4349	1682.64		25.4997	1877.5		25.5537	2158.04			27.7307	1324.42		27.7082	1550.68		27.7033	1836.42
	25.4681	1683.09		25.5336	1878.12		25.5902	2159.32			27.6802	1322.87		27.661	1549.4		27.6512	1834.09
	25.5012	1683.57		25.5674	1878.76		25.6267	2160.64			27.6293	1321.32		27.6135	1548.12		27.5983	1831.67
	25.5342	1684.05		25.6012	1879.41		25.6634	2161.98			27.578	1319.74		27.5655	1546.81		27.5448	1829.18
	25.5671	1684.52		25.6348	1880.07		25.7001	2163.35			27.5263	1318.14		27.517	1545.48		27.4906	1826.63
	25.5998	1684.99		25.6683	1880.72		25.7369	2164.73			27.4741	1316.5		27.4681	1544.11		27.4357	1824.01
	25.6324	1685.44		25.7017	1881.37		25.7737	2166.13			27.4214	1314.84		27.4186	1542.71		27.3803	1821.34
	25.6648	1685.88		25.7349	1882.02		25.8105	2167.55			27.3682	1313.12		27.3685	1541.26		27.3242	1818.59
	25.697	1686.3		25.7679	1882.66		25.8472	2168.96			27.3144	1311.35		27.318	1539.79		27.2675	1815.79
	25.729	1686.7		25.8008	1883.29		25.8839	2170.38			27.26	1309.51		27.267	1538.28		27.2103	1812.94
	25.7608	1687.08		25.8335	1883.9		25.9204	2171.79			27.2049	1307.59		27.2154	1536.73		27.1524	1810.03
	25.7924	1687.42		25.866	1884.49		25.9568	2173.18			27.1492	1305.61		27.1634	1535.16		27.0941	1807.08
	25.8237	1687.72		25.8983	1885.08		25.9929	2174.55			27.0928	1303.56		27.1108	1533.54		27.0352	1804.08
	25.8546	1687.97		25.9303	1885.63		26.0287	2175.87			27.0359	1301.44		27.0577	1531.89		26.9758	1801.05
	25.8852	1688.18		25.9621	1886.16		26.0641	2177.11			26.9782	1299.24		27.004	1530.2		26.9159	1798
	25.9156	1688.33		25.9937	1886.66		26.0991	2178.29			26.9199	1296.96		26.9499	1528.48		26.8557	1794.93
	25.9455	1688.44		26.025	1887.13		26.1335	2179.38			26.8608	1294.59		26.8953	1526.74		26.7952	1791.86
	25.9752	1688.49		26.0562	1887.59		26.1675	2180.4			26.801	1292.13		26.8404	1525		26.7344	1788.82
	26.0044	1688.48		26.0871	1888.02		26.201	2181.34			26.7406	1289.59		26.785	1523.26		26.6735	1785.8
	26.0333	1688.41		26.1177	1888.4		26.2341	2182.2			26.6796	1286.98		26.7294	1521.53		26.6124	1782.82
	26.0618	1688.3		26.1479	1888.72		26.2666	2182.99			26.6181	1284.33		26.6737	1519.83		26.5512	1779.87
	26.0901	1688.15		26.1777	1888.97		26.2988	2183.71			26.5561	1281.65		26.6177	1518.18		26.4898	1776.97
	26.1182	1687.97		26.2071	1889.16		26.3304	2184.35			26.4938	1278.95		26.5617	1516.57		26.4282	1774.11
	26.1461	1687.77		26.2361	1889.28		26.3616	2184.93			26.4312	1276.23		26.5055	1515		26.3665	1771.29
	26.1738	1687.55		26.2649	1889.35		26.3925	2185.44			26.3682	1273.5		26.4492	1513.48		26.3047	1768.52
	26.2013	1687.31		26.2932	1889.38		26.4229	2185.9			26.305	1270.77		26.3926	1511.97		26.2429	1765.8
	26.2287	1687.06		26.3214	1889.37		26.453	2186.31			26.2415	1268.04		26.3358	1510.49		26.1809	1763.14
	26.256	1686.82		26.3493	1889.33		26.4827	2186.67			26.1778	1265.33		26.2787	1509.01		26.1189	1760.55
	26.2834	1686.6		26.3769	1889.26		26.5122	2187			26.1139	1262.63		26.2214	1507.55		26.0568	1758
	26.3108	1686.41		26.4044	1889.17		26.5414	2187.3			26.0498	1259.96		26.1637	1506.1		25.9945	1755.5
	26.3382	1686.25		26.4316	1889.04		26.5705	2187.59			25.9856	1257.32		26.1058	1504.67		25.932	1753.03
	26.3658	1686.11		26.4584	1888.88		26.5994	2187.85			25.9214	1254.74		26.0477	1503.24		25.8694	1750.6
	26.3933	1686		26.4851	1888.69		26.6279	2188.07			25.8571	1252.21		25.9891	1501.81		25.8067	1748.22
	26.4209	1685.92		26.5115	1888.49		26.6562	2188.26			25.7929	1249.74		25.9301	1500.35		25.7439	1745.91
	26.4486	1685.85		26.5378	1888.28		26.6843	2188.41			25.7285	1247.31		25.8706	1498.85		25.6813	1743.69
	26.4762	1685.8		26.5642	1888.1		26.7122	2188.55			25.6641	1244.92		25.8107	1497.33		25.6186	1741.55
	26.5038	1685.75		26.5906	1887.95		26.74	2188.69			25.5996	1242.57		25.7503	1495.78		25.556	1739.49
	26.5314	1685.72		26.617	1887.84		26.7677	2188.83			25.5349	1240.26		25.6894	1494.21		25.4934	1737.51
	26.5591	1685.71		26.6436	1887.77		26.7954	2188.98			25.4702	1237.99		25.6281	1492.61		25.4308	1735.6
	26.5867	1685.71		26.6703	1887.75		26.8229	2189.11			25.4053	1235.75		25.5663	1490.99		25.3682	1733.74
	26.6143	1685.73		26.6971	1887.77		26.8502	2189.23			25.3403	1233.55		25.504	1489.34		25.3055	1731.95
	26.6419	1685.75		26.724	1887.83		26.8774	2189.33			25.2752	1231.38		25.4413	1487.66		25.2427	1730.19
	26.6695	1685.79		26.7509	1887.93		26.9043	2189.4			25.2098	1229.22		25.3781	1485.95		25.1797	1728.48
	26.697	1685.83		26.7778	1888.04		26.9311	2189.45			25.1441	1227.08		25.3144	1484.21		25.1166	1726.8
	26.7244	1685.87		26.8047	1888.17		26.9576	2189.48			25.0783	1224.97		25.2502	1482.44		25.0533	1725.15
	26.7518	1685.92		26.8315	1888.3		26.9838	2189.47			25.0121	1222.87		25.1856	1480.66		24.9897	1723.51
	26.7792	1685.99		26.8581	1888.42		27.0098	2189.42			24.9458	1220.78		25.1207	1478.89		24.9259	1721.9
	26.8067	1686.09		26.8844	1888.52		27.0354	2189.33			24.8792	1218.72		25.0556	1477.13		24.8619	1720.3
	26.8341	1686.21		26.9105	1888.59		27.0607	2189.19			24.8125	1216.71		24.9902	1475.39		24.7976	1718.72
	26.8616	1686.36		26.9363	1888.62		27.0855	2188.98			24.7457	1214.75		24.9243	1473.64		24.7332	1717.17
	26.8892	1686.54		26.9617	1888.6		27.1099	2188.72			24.6791	1212.87		24.8581	1471.88		24.6686	1715.67
	26.9167	1686.74		26.9868	1888.54		27.134	2188.4			24.6125	1211.07		24.7916	1470.12		24.604	1714.21
	26.9443	1686.98		27.0114	1888.41		27.1576	2188.02			24.546	1209.36		24.7248	1468.37		24.5393	1712.8
	26.972	1687.26		27.0356	1888.24		27.1808	2187.58			24.4796	1207.73		24.6577	1466.63		24.4745	1711.45
	26.9999	1687.59		27.0595	1888.03		27.2036	2187.07			24.4133	1206.17		24.5903	1464.91		24.4097	1710.15
	27.0279	1687.98		27.0832	1887.79		27.226	2186.5			24.347	1204.7		24.5227	1463.21		24.3449	1708.9
	27.0561	1688.44		27.1066	1887.52		27.2479	2185.88			24.2807	1203.29		24.4549	1461.52		24.28	1707.72
	27.0846	1688.96		27.1297	1887.22		27.2695	2185.21			24.2146	1201.97		24.3868	1459.83		24.2152	1706.6
	27.1132	1689.54		27.1526	1886.9		27.2908	2184.49			24.1485	1200.73		24.3183	1458.15		24.1503	1705.54
	27.142	1690.18		27.1753	1886.57		27.3117	2183.73			24.0824	1199.57		24.2496	1456.46		24.0853	1704.51
	27.1709	1690.88		27.1979	1886.23		27.3323	2182.92			24.0165	1198.5		24.1805	1454.77		24.0201	1703.51
	27.2	1691.61		27.2204	1885.88		27.3526	2182.07			23.9507	1197.54		24.1111	1453.07		23.9547	1702.53
	27.2291	1692.38		27.2428	1885.53		27.3725	2181.18			23.8851	1196.67		24.0413	1451.38		23.889	1701.56
	27.2582	1693.19		27.2651	1885.19		27.3923	2180.25			23.8196	1195.89		23.9713	1449.69		23.823	1700.59
	27.2874	1694.02		27.2874	1884.87		27.4117	2179.29			23.7542	1195.21		23.9008	1447.98		23.7565	1699.58
	27.3165	1694.86		27.3097	1884.56		27.431	2178.3			23.6889	1194.63		23.83	1446.25		23.6895	1698.53
	27.3456	1695.71		27.3321	1884.27		27.4502	2177.32			23.6239	1194.15		23.7587	1444.49		23.622	1697.44
	27.3745	1696.56		27.3545	1884.01		27.4693	2176.34			23.5592	1193.79		23.6869	1442.69		23.5539	1696.3
	27.4032	1697.4		27.3771	1883.79		27.4884	2175.39			23.4946	1193.52		23.6145	1440.85		23.4854	1695.12
	27.4318	1698.22		27.3998	1883.61		27.5075	2174.45			23.4302	1193.35		23.5417	1438.98		23.4164	1693.89
	27.4602	1699.02		27.4226	1883.48		27.5267	2173.54			23.3657	1193.25		23.4683	1437.06		23.3468	1692.6
	27.4882	1699.8		27.4457	1883.41		27.5458	2172.64			23.3013	1193.2		23.3945	1435.12		23.2766	1691.26
	27.516	1700.54		27.469	1883.39		27.5649	2171.75			23.2367	1193.2		23.3203	1433.18		23.2058	1689.87
	27.5434	1701.23		27.4923	1883.4		27.584	2170.89			23.172	1193.23		23.2457	1431.23		23.1345	1688.41
	27.5704	1701.86		27.5158	1883.45		27.6032	2170.07			23.1069	1193.26		23.1708	1429.28		23.0625	1686.89
	27.597	1702.43		27.5394	1883.53		27.6226	2169.28			23.0414	1193.28		23.0955	1427.33		22.9899	1685.3
	27.6232	1702.94		27.5629	1883.62		27.642	2168.54			22.9755	1193.28		23.0199	1425.37		22.9167	1683.63
	27.6489	1703.37		27.5865	1883.74		27.6615	2167.82			22.9091	1193.25		22.9439	1423.41		22.8428	1681.9
	27.6742	1703.75		27.6102	1883.88		27.6811	2167.15			22.8422	1193.18		22.8673	1421.42		22.7682	1680.09
	27.6992	1704.08		27.6338	1884.03		27.7007	2166.5			22.7748	1193.07		22.7902	1419.4		22.6931	1678.23
	27.724	1704.38		27.6575	1884.2		27.7204	2165.87			22.7067	1192.9		22.7126	1417.33		22.6173	1676.32
	27.7486	1704.66		27.6811	1884.39		27.7401	2165.26			22.6381	1192.69		22.6343	1415.23		22.541	1674.34
	27.773	1704.93		27.7048	1884.6		27.7598	2164.67			22.5689	1192.43		22.5556	1413.09		22.4641	1672.32
	27.7973	1705.18		27.7284	1884.8		27.7796	2164.11			22.4992	1192.12		22.4764	1410.94		22.3867	1670.26
	27.8215	1705.43		27.7518	1884.98		27.7995	2163.58			22.4289	1191.77		22.3968	1408.78		22.3087	1668.15
	27.8455	1705.67		27.775	1885.15		27.8193	2163.08			22.358	1191.36		22.3169	1406.63		22.2302	1666
	27.8694	1705.9		27.7981	1885.32		27.8392	2162.59			22.2864	1190.9		22.2367	1404.49		22.1511	1663.8
	27.8932	1706.12		27.8212	1885.49		27.8592	2162.14			22.2143	1190.37		22.1561	1402.34		22.0716	1661.57
	27.9168	1706.32		27.8441	1885.65		27.8793	2161.74			22.1415	1189.79		22.0751	1400.19		21.9916	1659.32
	27.9404	1706.51		27.867	1885.8		27.8996	2161.39			22.068	1189.13		21.9937	1398.02		21.9113	1657.06
	27.9637	1706.68		27.8897	1885.93		27.9201	2161.09			21.9938	1188.41		21.9118	1395.84		21.8306	1654.8
	27.9869	1706.83		27.9122	1886.05		27.9408	2160.86			21.9189	1187.62		21.8295	1393.64		21.7496	1652.53
	28.01	1706.96		27.9345	1886.13		27.9617	2160.68			21.8435	1186.78		21.7468	1391.42		21.6684	1650.27
	28.033	1707.1		27.9565	1886.19		27.9829	2160.57			21.7675	1185.91		21.6635	1389.17		21.5868	1648
	28.0561	1707.24		27.9784	1886.22		28.0042	2160.5			21.6909	1184.99		21.5798	1386.88		21.5048	1645.73
	28.0791	1707.4		28.0001	1886.22		28.0256	2160.46			21.6137	1184.02		21.4955	1384.55		21.4224	1643.44
	28.1021	1707.58		28.0217	1886.22		28.0471	2160.47			21.536	1183.04		21.4107	1382.17		21.3396	1641.12
	28.1251	1707.77		28.0432	1886.22		28.0687	2160.53			21.458	1182.06		21.3252	1379.72		21.2565	1638.8
	28.1481	1707.98		28.0646	1886.22		28.0906	2160.64			21.3796	1181.08		21.2391	1377.22		21.173	1636.49
	28.171	1708.19		28.086	1886.24		28.1127	2160.83			21.3008	1180.09		21.1524	1374.65		21.0893	1634.19
	28.1938	1708.4		28.1074	1886.27		28.135	2161.07			21.2215	1179.08		21.0651	1372.03		21.0053	1631.91
	28.2165	1708.6		28.1289	1886.33		28.1575	2161.39			21.1417	1178.03		20.9771	1369.34		20.9212	1629.66
	28.2389	1708.78		28.1505	1886.43		28.1802	2161.76			21.0613	1176.94		20.8886	1366.58		20.8368	1627.43
	28.2612	1708.93		28.1722	1886.56		28.203	2162.18			20.9803	1175.82		20.7994	1363.76		20.7523	1625.23
	28.2831	1709.04		28.1939	1886.7		28.2259	2162.66			20.8987	1174.65		20.7098	1360.91		20.6677	1623.06
	28.3046	1709.11		28.2156	1886.85		28.249	2163.19			20.8166	1173.43		20.6197	1358.03		20.5828	1620.91
	28.3259	1709.14		28.2372	1887.01		28.2723	2163.76			20.7339	1172.18		20.5292	1355.11		20.4977	1618.78
	28.347	1709.14		28.2589	1887.18		28.2956	2164.38			20.6505	1170.88		20.4383	1352.17		20.4123	1616.66
	28.3678	1709.12		28.2806	1887.36		28.319	2165.02			20.5666	1169.52		20.347	1349.2		20.3267	1614.56
	28.3885	1709.09		28.3023	1887.57		28.3425	2165.69			20.4819	1168.08		20.2553	1346.22		20.2408	1612.46
	28.4089	1709.03		28.324	1887.81		28.3659	2166.39			20.3964	1166.55		20.1633	1343.22		20.1547	1610.38
	28.4292	1708.97		28.3458	1888.06		28.3894	2167.11			20.3101	1164.9		20.071	1340.22		20.0683	1608.33
	28.4494	1708.89		28.3677	1888.34		28.4129	2167.86			20.2228	1163.14		19.9785	1337.24		19.9819	1606.31
	28.4695	1708.8		28.3895	1888.63		28.4364	2168.62			20.1346	1161.27		19.8859	1334.29		19.8953	1604.33
	28.4894	1708.71		28.4112	1888.92		28.4599	2169.4			20.0456	1159.28		19.7932	1331.38		19.8085	1602.38
	28.5091	1708.6		28.4328	1889.2		28.4834	2170.19			19.9558	1157.2		19.7004	1328.51		19.7216	1600.47
	28.5288	1708.49		28.4543	1889.48		28.5069	2171.01			19.8651	1155.02		19.6076	1325.68		19.6346	1598.6
	28.5483	1708.37		28.4757	1889.77		28.5304	2171.84			19.7738	1152.77		19.5148	1322.91		19.5476	1596.78
	28.5677	1708.24		28.4971	1890.06		28.5537	2172.67			19.6817	1150.43		19.4221	1320.23		19.4605	1595.01
	28.5871	1708.12		28.5184	1890.36		28.577	2173.51			19.5889	1148.01		19.3297	1317.64		19.3733	1593.28
	28.6064	1708.02		28.5396	1890.65		28.6004	2174.37			19.4954	1145.51		19.2374	1315.13		19.286	1591.6
	28.6257	1707.94		28.5608	1890.96		28.6237	2175.26			19.4013	1142.94		19.1453	1312.71		19.1987	1589.97
	28.6451	1707.88		28.5819	1891.29		28.6472	2176.18			19.3065	1140.31		19.0533	1310.36		19.1112	1588.36
	28.6646	1707.86		28.6031	1891.64		28.6709	2177.16			19.2112	1137.62		18.9614	1308.08		19.0236	1586.77
	28.6842	1707.9		28.6243	1892.02		28.6946	2178.18			19.1152	1134.88		18.8696	1305.87		18.9357	1585.19
	28.7041	1707.99		28.6456	1892.44		28.7184	2179.22			19.0187	1132.08		18.7779	1303.73		18.8475	1583.6
	28.7241	1708.14		28.6668	1892.87		28.7423	2180.29			18.9217	1129.23		18.6864	1301.66		18.759	1582
	28.7443	1708.34		28.688	1893.32		28.766	2181.35			18.8242	1126.34		18.5948	1299.66		18.6701	1580.38
	28.7646	1708.59		28.7092	1893.79		28.7895	2182.39			18.7262	1123.42		18.5034	1297.71		18.5808	1578.72
	28.7849	1708.87		28.7304	1894.29		28.8127	2183.39			18.6279	1120.47		18.4119	1295.81		18.4911	1577.03
	28.8054	1709.18		28.7516	1894.81		28.8356	2184.36			18.5293	1117.53		18.3204	1293.94		18.4009	1575.3
	28.8258	1709.52		28.7729	1895.34		28.8583	2185.29			18.4305	1114.58		18.2288	1292.11		18.3102	1573.52
	28.8461	1709.87		28.7941	1895.91		28.8806	2186.18			18.3313	1111.64		18.1371	1290.31		18.2191	1571.69
	28.8664	1710.24		28.8155	1896.51		28.9028	2187.05			18.2319	1108.69		18.0453	1288.53		18.1274	1569.81
	28.8867	1710.6		28.8369	1897.15		28.9247	2187.91			18.1322	1105.73		17.9534	1286.77		18.0352	1567.88
	28.9067	1710.96		28.8585	1897.81		28.9464	2188.75			18.0322	1102.77		17.8612	1285.01		17.9425	1565.89
	28.9266	1711.31		28.8801	1898.51		28.9679	2189.56			17.932	1099.81		17.7688	1283.25		17.8493	1563.83
	28.9463	1711.63		28.9017	1899.23		28.9892	2190.35			17.8316	1096.87		17.6761	1281.48		17.7554	1561.69
	28.9658	1711.94		28.9234	1899.98		29.0101	2191.1			17.731	1093.94		17.5831	1279.68		17.6609	1559.47
	28.9852	1712.23		28.9452	1900.76		29.0308	2191.82			17.6302	1091.01		17.4897	1277.85		17.5659	1557.19
	29.0043	1712.51		28.9669	1901.56		29.0511	2192.49			17.5293	1088.11		17.3959	1276		17.4704	1554.84
	29.0233	1712.77		28.9887	1902.37		29.0711	2193.11			17.4283	1085.24		17.3017	1274.11		17.3744	1552.43
	29.042	1713.01		29.0104	1903.19		29.0908	2193.69			17.3272	1082.4		17.2072	1272.22		17.2779	1549.97
	29.0605	1713.23		29.0321	1904.03		29.1102	2194.23			17.2261	1079.59		17.1124	1270.31		17.181	1547.46
	29.0787	1713.41		29.0537	1904.86		29.1293	2194.73			17.1248	1076.81		17.0173	1268.4		17.0837	1544.91
	29.0966	1713.55		29.0752	1905.7		29.148	2195.17			17.0235	1074.05		16.9221	1266.49		16.9861	1542.31
	29.1142	1713.65		29.0966	1906.53		29.1663	2195.56			16.922	1071.31		16.8266	1264.6		16.888	1539.67
	29.1315	1713.71		29.1178	1907.34		29.1842	2195.88			16.8205	1068.58		16.731	1262.72		16.7895	1536.99
	29.1485	1713.74		29.1387	1908.13		29.2017	2196.12			16.7187	1065.86		16.6353	1260.87		16.6906	1534.28
	29.1653	1713.75		29.1595	1908.87		29.2186	2196.28			16.6169	1063.17		16.5395	1259.06		16.5915	1531.55
	29.182	1713.76		29.1799	1909.58		29.235	2196.34			16.5151	1060.5		16.4438	1257.3		16.4921	1528.8
	29.1987	1713.78		29.2	1910.24		29.2508	2196.29			16.4131	1057.85		16.348	1255.59		16.3926	1526.06
	29.2154	1713.84		29.2198	1910.85		29.266	2196.14			16.3111	1055.24		16.2523	1253.93		16.2929	1523.33
	29.2322	1713.92		29.2393	1911.41		29.2807	2195.91			16.2092	1052.67		16.1566	1252.31		16.1931	1520.63
	29.249	1714.03		29.2585	1911.93		29.2951	2195.61			16.1071	1050.13		16.0609	1250.74		16.0934	1517.97
	29.2659	1714.2		29.2775	1912.42		29.309	2195.24			16.0051	1047.62		15.9653	1249.21		15.9936	1515.35
	29.283	1714.42		29.2963	1912.89		29.3225	2194.8			15.9031	1045.15		15.8696	1247.72		15.8937	1512.73
	29.3003	1714.7		29.3148	1913.32		29.3356	2194.29			15.8012	1042.74		15.7741	1246.28		15.7936	1510.11
	29.3178	1715.04		29.333	1913.73		29.3484	2193.71			15.6994	1040.38		15.6785	1244.87		15.6933	1507.48
	29.3353	1715.42		29.351	1914.09		29.3607	2193.07			15.5977	1038.08		15.5828	1243.49		15.5928	1504.85
	29.3529	1715.85		29.3686	1914.42		29.3727	2192.37			15.4963	1035.86		15.4871	1242.13		15.4921	1502.22
	29.3705	1716.31		29.386	1914.7		29.3844	2191.65			15.3951	1033.72		15.3914	1240.79		15.3912	1499.6
	29.3881	1716.79		29.4029	1914.93		29.396	2190.9			15.2941	1031.65		15.2956	1239.49		15.2902	1496.98
	29.4057	1717.28		29.4195	1915.11		29.4075	2190.15			15.1933	1029.66		15.1999	1238.21		15.1889	1494.35
	29.4231	1717.77		29.4358	1915.23		29.4189	2189.39			15.0927	1027.74		15.1041	1236.96		15.0875	1491.72
	29.4403	1718.27		29.4516	1915.29		29.43	2188.62			14.9923	1025.88		15.0081	1235.71		14.9857	1489.07
	29.4575	1718.76		29.4671	1915.31		29.4411	2187.83			14.8921	1024.09		14.912	1234.46		14.8837	1486.4
	29.4745	1719.26		29.4823	1915.28		29.452	2187.03			14.7921	1022.36		14.8156	1233.18		14.7813	1483.7
	29.4915	1719.77		29.4972	1915.22		29.4627	2186.22			14.6922	1020.7		14.7188	1231.86		14.6784	1480.94
	29.5083	1720.28		29.5118	1915.13		29.4733	2185.4			14.5925	1019.1		14.6216	1230.48		14.5751	1478.11
	29.525	1720.78		29.5262	1915		29.4837	2184.57			14.4929	1017.55		14.5239	1229.04		14.4713	1475.22
	29.5416	1721.28		29.5402	1914.84		29.4939	2183.71			14.3933	1016.05		14.4258	1227.55		14.3669	1472.26
	29.5581	1721.78		29.554	1914.65		29.5038	2182.83			14.2939	1014.59		14.3274	1226.02		14.2621	1469.25
	29.5744	1722.27		29.5676	1914.43		29.5135	2181.92			14.1944	1013.17		14.2286	1224.45		14.1569	1466.18
	29.5905	1722.74		29.5808	1914.18		29.523	2181			14.095	1011.78		14.1295	1222.86		14.0512	1463.05
	29.6065	1723.21		29.5938	1913.9		29.5324	2180.07			13.9955	1010.4		14.03	1221.23		13.9451	1459.86
	29.6224	1723.68		29.6065	1913.59		29.5417	2179.14			13.8959	1009.05		13.9302	1219.57		13.8386	1456.63
	29.6382	1724.16		29.6189	1913.26		29.5508	2178.2			13.7963	1007.72		13.8301	1217.87		13.7317	1453.35
	29.6539	1724.63		29.6312	1912.91		29.5598	2177.25			13.6967	1006.42		13.7295	1216.13		13.6244	1450.04
	29.6696	1725.11		29.6433	1912.56		29.5685	2176.28			13.5972	1005.15		13.6286	1214.35		13.5169	1446.71
	29.6851	1725.58		29.6553	1912.21		29.5771	2175.28			13.4976	1003.91		13.5273	1212.55		13.4092	1443.37
	29.7005	1726.06		29.6672	1911.84		29.5854	2174.26			13.3981	1002.72		13.4258	1210.72		13.3014	1440.04
	29.7158	1726.54		29.6788	1911.45		29.5935	2173.22			13.2987	1001.57		13.324	1208.89		13.1934	1436.72
	29.7311	1727.03		29.6902	1911.04		29.6015	2172.16			13.1995	1000.48		13.222	1207.04		13.0855	1433.45
	29.7463	1727.52		29.7015	1910.62		29.6092	2171.06			13.1005	999.464		13.1198	1205.21		12.9777	1430.23
	29.7615	1728.02		29.7126	1910.19		29.6165	2169.9			13.0017	998.531		13.0175	1203.38		12.87	1427.07
	29.7766	1728.54		29.7237	1909.76		29.6234	2168.67			12.9032	997.679		12.915	1201.56		12.7624	1423.99
	29.7918	1729.07		29.7345	1909.32		29.6299	2167.37			12.8049	996.903		12.8124	1199.75		12.6551	1421
	29.8069	1729.61		29.7452	1908.86		29.6359	2165.99			12.7067	996.194		12.7097	1197.95		12.5481	1418.09
	29.8219	1730.15		29.7557	1908.39		29.6415	2164.54			12.6086	995.535		12.6067	1196.15		12.4414	1415.29
	29.8369	1730.7		29.7661	1907.91		29.6467	2163.04			12.5105	994.912		12.5035	1194.33		12.335	1412.61
	29.8518	1731.25		29.7762	1907.41		29.6517	2161.51			12.4124	994.324		12.3999	1192.49		12.2289	1410.03
	29.8665	1731.79		29.7862	1906.9		29.6566	2159.96			12.3143	993.777		12.2961	1190.63		12.1232	1407.54
	29.881	1732.28		29.7961	1906.41		29.6614	2158.42			12.2162	993.268		12.192	1188.78		12.0176	1405.15
	29.8952	1732.74		29.8061	1905.94		29.6662	2156.89			12.118	992.787		12.0878	1186.93		11.9122	1402.83
	29.9092	1733.17		29.816	1905.5		29.671	2155.39			12.0196	992.325		11.9833	1185.09		11.807	1400.6
	29.9228	1733.55		29.826	1905.09		29.676	2153.94			11.9211	991.879		11.8786	1183.23		11.7018	1398.42
	29.9362	1733.89		29.8361	1904.72		29.6812	2152.56			11.8225	991.453		11.7736	1181.36		11.5966	1396.28
	29.9492	1734.18		29.8462	1904.39		29.6868	2151.26			11.7238	991.051		11.6681	1179.45		11.4912	1394.15
	29.9619	1734.42		29.8565	1904.12		29.6927	2150.06			11.6249	990.67		11.5623	1177.52		11.3856	1392.02
	29.9743	1734.63		29.8671	1903.91		29.6989	2148.95			11.5259	990.304		11.4561	1175.54		11.2798	1389.9
	29.9865	1734.83		29.8779	1903.79		29.7055	2147.93			11.4267	989.945		11.3494	1173.53		11.1738	1387.79
	29.9987	1735.02		29.889	1903.74		29.7124	2146.99			11.3273	989.587		11.2423	1171.47		11.0675	1385.68
	30.0107	1735.19		29.9002	1903.73		29.7196	2146.13			11.2275	989.219		11.1347	1169.36		10.9611	1383.58
	30.0225	1735.34		29.9115	1903.77		29.7269	2145.32			11.1275	988.833		11.0265	1167.2		10.8545	1381.49
	30.0341	1735.46		29.9229	1903.84		29.7344	2144.56			11.0271	988.428		10.918	1164.99		10.7476	1379.41
	30.0454	1735.55		29.9343	1903.96		29.742	2143.85			10.9264	988.004		10.8089	1162.73		10.6406	1377.34
	30.0565	1735.61		29.9458	1904.1		29.7497	2143.18			10.8253	987.561		10.6994	1160.43		10.5335	1375.29
	30.0676	1735.67		29.9574	1904.27		29.7576	2142.56			10.724	987.101		10.5895	1158.1		10.4262	1373.26
	30.0786	1735.73		29.9689	1904.46		29.7656	2141.99			10.6223	986.622		10.4792	1155.75		10.3188	1371.24
	30.0895	1735.8		29.9803	1904.65		29.7737	2141.45			10.5203	986.122		10.3686	1153.38		10.2112	1369.24
	30.1004	1735.88		29.9915	1904.83		29.7818	2140.94			10.4179	985.6		10.2578	1151.01		10.1034	1367.25
	30.1113	1735.97		30.0026	1905.01		29.79	2140.45			10.3152	985.06		10.1469	1148.67		9.99552	1365.29
	30.122	1736.05		30.0136	1905.19		29.7981	2139.99			10.2122	984.506		10.036	1146.37		9.8875	1363.34
	30.1326	1736.12		30.0244	1905.35		29.8064	2139.57			10.1089	983.942		9.92503	1144.11		9.77936	1361.41
	30.143	1736.16		30.035	1905.49		29.8148	2139.19			10.0053	983.368		9.81402	1141.89		9.67109	1359.5
	30.1532	1736.17		30.0452	1905.59		29.8232	2138.85			9.90137	982.78		9.70299	1139.71		9.56272	1357.6
	30.1631	1736.13		30.0551	1905.64		29.8318	2138.55			9.79708	982.165		9.59193	1137.56		9.45427	1355.74
	30.1728	1736.09		30.0645	1905.62		29.8404	2138.28			9.69235	981.508		9.48084	1135.46		9.34578	1353.9
	30.1825	1736.04		30.0735	1905.54		29.849	2138.04			9.58713	980.802		9.36975	1133.4		9.23727	1352.11
	30.1922	1736		30.0823	1905.41		29.8576	2137.83			9.48143	980.049		9.25867	1131.39		9.12871	1350.34
	30.2019	1735.98		30.0906	1905.24		29.8662	2137.65			9.37529	979.255		9.14757	1129.42		9.0201	1348.6
	30.2116	1735.98		30.0986	1905.02		29.8749	2137.49			9.26873	978.423		9.03642	1127.49		8.91142	1346.89
	30.2213	1736		30.1063	1904.75		29.8836	2137.37			9.16175	977.558		8.92518	1125.59		8.80271	1345.21
	30.2311	1736.05		30.1137	1904.45		29.8925	2137.31			9.05435	976.661		8.81379	1123.7		8.69398	1343.57
	30.2409	1736.13		30.121	1904.14		29.9016	2137.3			8.94654	975.727		8.70227	1121.84		8.58522	1341.96
	30.2508	1736.23		30.128	1903.81		29.9108	2137.34			8.83829	974.758		8.59061	1119.99		8.4764	1340.38
	30.2608	1736.37		30.135	1903.47		29.9202	2137.44			8.72968	973.763		8.47879	1118.15		8.36749	1338.82
	30.2709	1736.54		30.1417	1903.13		29.9297	2137.6			8.62077	972.755		8.36674	1116.31		8.25843	1337.27
	30.281	1736.72		30.1484	1902.78		29.9395	2137.83			8.51161	971.744		8.25443	1114.46		8.14918	1335.73
	30.291	1736.92		30.155	1902.43		29.9495	2138.14			8.40226	970.744		8.1418	1112.59		8.03972	1334.19
	30.3011	1737.13		30.1615	1902.08		29.9598	2138.52			8.29279	969.767		8.02884	1110.69		7.93007	1332.66
	30.3112	1737.36		30.168	1901.73		29.9703	2138.97			8.1832	968.815		7.91554	1108.77		7.82023	1331.12
	30.3212	1737.6		30.1744	1901.38		29.981	2139.47			8.07348	967.883		7.80189	1106.82		7.71019	1329.58
	30.3312	1737.84		30.1807	1901.02		29.9919	2140.04			7.96357	966.958		7.68791	1104.85		7.59996	1328.05
	30.341	1738.06		30.1869	1900.65		30.003	2140.66			7.85341	966.026		7.57366	1102.87		7.48951	1326.51
	30.3507	1738.26		30.1929	1900.27		30.0143	2141.35			7.74295	965.078		7.45917	1100.89		7.37881	1324.96
	30.3601	1738.43		30.1989	1899.89		30.026	2142.11			7.63215	964.103		7.34452	1098.92		7.26786	1323.39
	30.3692	1738.56		30.205	1899.52		30.0378	2142.93			7.521	963.099		7.22975	1096.96		7.1567	1321.82
	30.3781	1738.65		30.211	1899.16		30.0499	2143.82			7.40951	962.066		7.11489	1095.02		7.04537	1320.25
	30.3867	1738.71		30.2169	1898.8		30.0622	2144.75			7.29767	961.004		6.99995	1093.1		6.93391	1318.68
	30.3951	1738.74		30.2228	1898.44		30.0745	2145.72			7.18545	959.906		6.88493	1091.21		6.82232	1317.13
	30.4033	1738.75		30.2284	1898.05		30.0869	2146.72			7.07284	958.769		6.76983	1089.33		6.71062	1315.58
	30.4114	1738.74		30.2339	1897.65		30.0994	2147.74			6.95985	957.596		6.65473	1087.5		6.59886	1314.06
	30.4193	1738.71		30.2392	1897.21		30.1119	2148.78			6.84649	956.387		6.53968	1085.71		6.48703	1312.56
	30.4269	1738.64		30.2442	1896.74		30.1244	2149.83			6.73279	955.146		6.42473	1083.98		6.37514	1311.09
	30.4342	1738.53		30.249	1896.23		30.1369	2150.89			6.61878	953.877		6.3099	1082.31		6.26317	1309.63
	30.4412	1738.38		30.2535	1895.68		30.1493	2151.95			6.50447	952.586		6.19517	1080.69		6.15113	1308.18
	30.448	1738.19		30.2576	1895.08		30.1617	2153.01			6.38987	951.266		6.08054	1079.13		6.03907	1306.77
	30.4544	1737.94		30.2615	1894.43		30.1739	2154.06			6.2749	949.906		5.966	1077.61		5.92705	1305.39
	30.4605	1737.66		30.2651	1893.74		30.1861	2155.11			6.15951	948.493		5.85152	1076.14		5.81506	1304.04
	30.4665	1737.34		30.2685	1893.02		30.1982	2156.15			6.04368	947.022		5.73705	1074.71		5.70312	1302.73
	30.4722	1737		30.2717	1892.29		30.2102	2157.19			5.92746	945.501		5.62253	1073.29		5.59122	1301.45
	30.4777	1736.63		30.2749	1891.56		30.2222	2158.25			5.81091	943.943		5.50793	1071.88		5.47938	1300.21
	30.483	1736.22		30.2781	1890.85		30.2342	2159.32			5.69408	942.358		5.39321	1070.47		5.36756	1299
	30.4881	1735.79		30.2813	1890.14		30.2463	2160.42			5.57701	940.75		5.27835	1069.06		5.25572	1297.81
	30.4931	1735.37		30.2846	1889.46		30.2585	2161.56			5.4597	939.122		5.16334	1067.65		5.14383	1296.64
	30.4982	1734.97		30.2879	1888.8		30.2708	2162.75			5.34221	937.488		5.04819	1066.23		5.03184	1295.47
	30.5035	1734.62		30.2913	1888.16		30.2833	2163.97			5.22464	935.865		4.93291	1064.8		4.91974	1294.3
	30.5088	1734.3		30.2946	1887.54		30.2959	2165.22			5.10705	934.264		4.81751	1063.38		4.80746	1293.12
	30.5143	1734.02		30.298	1886.93		30.3084	2166.48			4.98946	932.689		4.70203	1061.95		4.69503	1291.92
	30.5199	1733.77		30.3014	1886.33		30.3209	2167.74			4.87193	931.152		4.58649	1060.53		4.58242	1290.71
	30.5254	1733.52		30.3049	1885.77		30.3334	2169			4.75456	929.667		4.47086	1059.12		4.46966	1289.5
	30.531	1733.29		30.3087	1885.26		30.3457	2170.24			4.6374	928.246		4.35515	1057.7		4.35674	1288.27
	30.5365	1733.05		30.3126	1884.8		30.3578	2171.45			4.52046	926.892		4.23935	1056.27		4.24367	1287.03
	30.5419	1732.81		30.3168	1884.39		30.3697	2172.62			4.40376	925.603		4.12344	1054.84		4.13042	1285.78
	30.5472	1732.54		30.3212	1884.04		30.3813	2173.73			4.28726	924.376		4.00744	1053.41		4.01699	1284.51
	30.5524	1732.26		30.3259	1883.76		30.3926	2174.78			4.17095	923.202		3.8914	1051.97		3.90336	1283.23
	30.5574	1731.95		30.331	1883.54		30.4036	2175.77			4.05478	922.073		3.77539	1050.56		3.78953	1281.92
	30.5624	1731.62		30.3362	1883.37		30.4144	2176.7			3.93875	920.984		3.65945	1049.17		3.67551	1280.59
	30.5671	1731.26		30.3417	1883.22		30.4248	2177.57			3.82285	919.933		3.5436	1047.81		3.56126	1279.24
	30.5717	1730.86		30.3472	1883.1		30.435	2178.38			3.70706	918.915		3.42784	1046.49		3.44676	1277.86
	30.576	1730.41		30.3529	1882.98		30.445	2179.13			3.59135	917.923		3.31216	1045.19		3.33204	1276.45
	30.5801	1729.9		30.3586	1882.87		30.4547	2179.81			3.47571	916.953		3.19654	1043.93		3.21712	1275.01
	30.5839	1729.32		30.3644	1882.76		30.464	2180.41			3.36011	915.998		3.08101	1042.69		3.10201	1273.55
	30.5874	1728.66		30.3703	1882.65		30.4731	2180.93			3.24447	915.043		2.96561	1041.49		2.98668	1272.07
	30.5905	1727.93		30.3762	1882.53		30.4819	2181.37			3.12871	914.068		2.85033	1040.34		2.87113	1270.56
	30.5934	1727.12		30.3822	1882.4		30.4904	2181.73			3.01275	913.057		2.73515	1039.22		2.7554	1269.03
	30.5959	1726.22		30.3882	1882.24		30.4986	2181.98			2.89655	912		2.62003	1038.13		2.63951	1267.49
	30.5982	1725.23		30.3942	1882.04		30.5064	2182.12			2.78006	910.887		2.50495	1037.06		2.52359	1265.96
	30.6001	1724.15		30.4	1881.78		30.5137	2182.14			2.66328	909.713		2.38996	1036.03		2.40779	1264.47
	30.6017	1722.97		30.4058	1881.46		30.5207	2182.03			2.54622	908.483		2.2751	1035.04		2.2922	1263.04
	30.603	1721.69		30.4116	1881.08		30.5272	2181.8			2.42891	907.204		2.16038	1034.11		2.17688	1261.68
	30.604	1720.3		30.4173	1880.64		30.5332	2181.44			2.3114	905.883		2.0458	1033.21		2.0618	1260.39
	30.6047	1718.81		30.4228	1880.11		30.5388	2180.92			2.1937	904.525		1.93133	1032.35		1.94698	1259.16
	30.6052	1717.22		30.4282	1879.5		30.5438	2180.24			2.07582	903.132		1.81699	1031.54		1.83242	1258.01
	30.6055	1715.53		30.4334	1878.77		30.5482	2179.39			1.95779	901.707		1.70283	1030.77		1.7181	1256.93
	30.6056	1713.75		30.4383	1877.91		30.552	2178.37			1.8396	900.252		1.58892	1030.06		1.60394	1255.89
	30.6057	1711.88		30.4428	1876.92		30.5553	2177.17			1.72132	898.78		1.47529	1029.43		1.4899	1254.9
	30.6057	1709.93		30.447	1875.78		30.558	2175.81			1.60302	897.305		1.36193	1028.85		1.37598	1253.95
	30.6057	1707.89		30.4508	1874.5		30.5602	2174.28			1.48473	895.838		1.24884	1028.34		1.26222	1253.04
	30.6058	1705.79		30.4541	1873.06		30.5619	2172.6			1.36651	894.386		1.13599	1027.89		1.14866	1252.18
	30.606	1703.64		30.4571	1871.47		30.5631	2170.75			1.2484	892.958		1.02335	1027.48		1.03532	1251.38
	30.6064	1701.43		30.4598	1869.75		30.5639	2168.76			1.13047	891.566		0.910841	1027.1		0.922202	1250.63
	30.6069	1699.15		30.4622	1867.91		30.5642	2166.63			1.01273	890.212		0.798415	1026.75		0.809295	1249.94
	30.6075	1696.77		30.4645	1865.98		30.5641	2164.36			0.89517	888.895		0.686052	1026.41		0.696554	1249.3
	30.6081	1694.31		30.4666	1863.94		30.5637	2161.97			0.777808	887.617		0.57374	1026.09		0.58393	1248.69
	30.6087	1691.76		30.4686	1861.81		30.5629	2159.47			0.660671	886.383		0.461424	1025.78		0.471409	1248.11
	30.6092	1689.11		30.4705	1859.6		30.5619	2156.87			0.543771	885.194		0.349045	1025.45		0.358995	1247.57
	30.6097	1686.36		30.4725	1857.33		30.5607	2154.17			0.427103	884.05		0.23658	1025.12		0.246675	1247.06
	30.6101	1683.49		30.4744	1855		30.5591	2151.35			0.310638	882.947		0.124039	1024.77		0.134409	1246.56
	30.6104	1680.49		30.4764	1852.62		30.5572	2148.43			0.194347	881.879		0.011469	1024.42		0.022153	1246.08
	30.6104	1677.36		30.4784	1850.19		30.555	2145.43			0.078223	880.844		-0.101056	1024.08		-0.090138	1245.59
	30.6101	1674.09		30.4803	1847.71		30.5527	2142.34			-0.037727	879.845		-0.213475	1023.77		-0.202524	1245.08
	30.6096	1670.68		30.4822	1845.17		30.5502	2139.18			-0.153498	878.882		-0.325764	1023.48		-0.315085	1244.55
	30.6087	1667.12		30.484	1842.57		30.5475	2135.95			-0.269098	877.953		-0.437915	1023.23		-0.42787	1243.97
	30.6075	1663.41		30.4858	1839.93		30.5446	2132.66			-0.384567	877.052		-0.54991	1023.02		-0.540906	1243.34
	30.6059	1659.56		30.4876	1837.25		30.5415	2129.29			-0.499934	876.171		-0.661725	1022.84		-0.654208	1242.67
	30.604	1655.58		30.4892	1834.52		30.5381	2125.86			-0.615195	875.31		-0.773352	1022.7		-0.767762	1241.95
	30.6019	1651.49		30.4907	1831.74		30.5346	2122.35			-0.730347	874.47		-0.88481	1022.61		-0.881539	1241.2
	30.5997	1647.3		30.4921	1828.89		30.5307	2118.78			-0.845387	873.652		-0.996121	1022.54		-0.99551	1240.4
	30.5974	1643.04		30.4931	1825.98		30.5267	2115.15			-0.960268	872.866		-1.10727	1022.51		-1.10964	1239.57
	30.595	1638.71		30.4939	1823.01		30.5223	2111.45			-1.0749	872.127		-1.21821	1022.52		-1.2239	1238.73
	30.5925	1634.31		30.4945	1819.97		30.5177	2107.69			-1.18924	871.446		-1.32887	1022.59		-1.33824	1237.86
	30.5899	1629.85		30.4948	1816.88		30.5127	2103.86			-1.3033	870.816		-1.43922	1022.72		-1.45259	1237
	30.5871	1625.32		30.4949	1813.73		30.5073	2099.96			-1.41715	870.226		-1.54923	1022.92		-1.5669	1236.15
	30.5844	1620.76		30.4948	1810.54		30.5016	2095.99			-1.53086	869.662		-1.65891	1023.19		-1.68109	1235.33
	30.5816	1616.17		30.4944	1807.31		30.4956	2091.96			-1.64449	869.109		-1.76824	1023.53		-1.79506	1234.55
	30.5789	1611.56		30.494	1804.05		30.4892	2087.88			-1.75808	868.563		-1.87722	1023.94		-1.90876	1233.84
	30.5761	1606.94		30.4933	1800.77		30.4825	2083.76			-1.87163	868.024		-1.98587	1024.42		-2.02223	1233.17
	30.5734	1602.31		30.4924	1797.46		30.4756	2079.62			-1.98513	867.493		-2.0942	1024.97		-2.13552	1232.54
	30.5707	1597.69		30.4913	1794.11		30.4686	2075.47			-2.09864	866.963		-2.20221	1025.58		-2.24868	1231.94
	30.568	1593.06		30.4898	1790.72		30.4614	2071.32			-2.21219	866.422		-2.30995	1026.24		-2.36169	1231.37
	30.5652	1588.44		30.488	1787.29		30.4542	2067.17			-2.3258	865.87		-2.41752	1026.95		-2.47459	1230.83
	30.5623	1583.82		30.4859	1783.85		30.4468	2063.05			-2.43945	865.311		-2.52499	1027.67		-2.58738	1230.3
	30.5593	1579.19		30.4836	1780.39		30.4393	2058.94			-2.55314	864.743		-2.63243	1028.39		-2.70006	1229.79
	30.5561	1574.55		30.481	1776.92		30.4318	2054.85			-2.66689	864.168		-2.73988	1029.12		-2.81266	1229.29
	30.5527	1569.89		30.4781	1773.44		30.4242	2050.79			-2.7807	863.583		-2.84739	1029.82		-2.92518	1228.81
	30.549	1565.23		30.4751	1769.97		30.4165	2046.77			-2.89457	862.991		-2.955	1030.5		-3.03763	1228.34
	30.5452	1560.56		30.4719	1766.52		30.409	2042.81			-3.00845	862.397		-3.06273	1031.15		-3.15005	1227.87
	30.5411	1555.9		30.4685	1763.08		30.4016	2038.94			-3.1223	861.813		-3.17059	1031.76		-3.26245	1227.4
	30.5369	1551.26		30.4649	1759.66		30.3944	2035.16			-3.23607	861.249		-3.27858	1032.34		-3.37486	1226.92
	30.5324	1546.63		30.4611	1756.27		30.3875	2031.46			-3.34972	860.716		-3.38665	1032.9		-3.48731	1226.43
	30.5278	1542.01		30.4571	1752.89		30.3806	2027.84			-3.46323	860.211		-3.49476	1033.43		-3.59981	1225.93
	30.5229	1537.4		30.4528	1749.53		30.3739	2024.3			-3.57666	859.725		-3.60285	1033.97		-3.71244	1225.4
	30.5176	1532.78		30.4484	1746.2		30.3673	2020.84			-3.69004	859.252		-3.71091	1034.49		-3.82522	1224.83
	30.512	1528.16		30.4437	1742.89		30.3607	2017.44			-3.80339	858.788		-3.81898	1035.01		-3.93812	1224.23
	30.5061	1523.56		30.4388	1739.6		30.3542	2014.1			-3.91672	858.328		-3.92703	1035.52		-4.05112	1223.61
	30.5	1518.99		30.4337	1736.34		30.3476	2010.82			-4.03001	857.88		-4.03507	1036.03		-4.16424	1222.96
	30.4937	1514.46		30.4284	1733.11		30.341	2007.59			-4.14319	857.451		-4.14307	1036.54		-4.2775	1222.27
	30.4873	1509.99		30.4229	1729.91		30.3344	2004.41			-4.25625	857.048		-4.25103	1037.05		-4.39086	1221.56
	30.4808	1505.58		30.4172	1726.74		30.3277	2001.29			-4.36921	856.666		-4.35896	1037.56		-4.50427	1220.83
	30.4743	1501.26		30.4112	1723.59		30.3209	1998.21			-4.48214	856.29		-4.46686	1038.06		-4.61773	1220.09
	30.4678	1497.03		30.405	1720.47		30.314	1995.17			-4.5951	855.908		-4.57468	1038.58		-4.73125	1219.33
	30.4612	1492.89		30.3986	1717.37		30.307	1992.16			-4.70808	855.52		-4.68238	1039.1		-4.84483	1218.55
	30.4547	1488.84		30.3918	1714.29		30.2998	1989.18			-4.82103	855.135		-4.78995	1039.65		-4.95847	1217.76
	30.4482	1484.88		30.3848	1711.24		30.2925	1986.25			-4.93391	854.761		-4.89739	1040.21		-5.07213	1216.96
	30.4417	1481.01		30.3776	1708.22		30.2851	1983.36			-5.04669	854.402		-5.00466	1040.79		-5.1858	1216.16
	30.4352	1477.25		30.3701	1705.22		30.2776	1980.53			-5.15935	854.06		-5.11179	1041.39		-5.29948	1215.35
	30.4288	1473.59		30.3623	1702.23		30.27	1977.74			-5.27189	853.74		-5.2188	1042		-5.41317	1214.54
	30.4224	1470.04		30.3542	1699.27		30.2623	1975			-5.38427	853.446		-5.32576	1042.61		-5.52686	1213.73
	30.416	1466.59		30.3458	1696.34		30.2545	1972.33			-5.49648	853.185		-5.43276	1043.21		-5.64051	1212.92
	30.4097	1463.23		30.3371	1693.42		30.2467	1969.71			-5.60849	852.96		-5.53989	1043.78		-5.75409	1212.13
	30.4033	1459.96		30.3281	1690.53		30.2389	1967.16			-5.7203	852.773		-5.64718	1044.3		-5.86756	1211.35
	30.3969	1456.8		30.3188	1687.64		30.2311	1964.68			-5.83189	852.625		-5.75466	1044.78		-5.98083	1210.61
	30.3905	1453.74		30.3091	1684.78		30.2233	1962.27			-5.94327	852.519		-5.86238	1045.21		-6.09387	1209.91
	30.3843	1450.81		30.2991	1681.94		30.2154	1959.93			-6.0544	852.465		-5.97036	1045.57		-6.20668	1209.26
	30.3781	1447.99		30.2889	1679.13		30.2076	1957.66			-6.16528	852.464		-6.07864	1045.87		-6.31929	1208.63
	30.372	1445.28		30.2784	1676.35		30.1999	1955.48			-6.27593	852.513		-6.18721	1046.1		-6.43173	1208.03
	30.3659	1442.68		30.2676	1673.59		30.1923	1953.39			-6.38633	852.614		-6.29605	1046.27		-6.54404	1207.44
	30.3598	1440.2		30.2566	1670.86		30.1849	1951.41			-6.49645	852.773		-6.4051	1046.4		-6.65624	1206.87
	30.3538	1437.84		30.2453	1668.16		30.1778	1949.54			-6.60627	852.992		-6.51434	1046.47		-6.76832	1206.31
	30.3479	1435.6		30.2338	1665.5		30.1709	1947.8			-6.71579	853.27		-6.6238	1046.49		-6.88024	1205.77
	30.3421	1433.49		30.2222	1662.89		30.1643	1946.18			-6.82505	853.598		-6.73353	1046.45		-6.992	1205.25
	30.3364	1431.5		30.2105	1660.35		30.158	1944.68			-6.93409	853.967		-6.84355	1046.34		-7.1036	1204.74
	30.3308	1429.63		30.1989	1657.89		30.152	1943.3			-7.04297	854.36		-6.95387	1046.17		-7.21506	1204.25
	30.3252	1427.87		30.1873	1655.53		30.1463	1942.03			-7.15177	854.762		-7.06448	1045.92		-7.3264	1203.77
	30.3196	1426.21		30.1759	1653.27		30.1407	1940.86			-7.26054	855.162		-7.1754	1045.61		-7.43769	1203.29
	30.3139	1424.62		30.1645	1651.1		30.1353	1939.79			-7.36935	855.548		-7.28665	1045.21		-7.54896	1202.79
	30.308	1423.09		30.1532	1649		30.1301	1938.8			-7.47818	855.92		-7.39828	1044.73		-7.66025	1202.27
	30.3017	1421.61		30.1418	1646.97		30.125	1937.9			-7.58704	856.277		-7.51031	1044.16		-7.77155	1201.73
	30.2951	1420.15		30.1305	1645.01		30.1199	1937.07			-7.69592	856.617		-7.62271	1043.5		-7.88281	1201.18
	30.2882	1418.71		30.1191	1643.11		30.1148	1936.31			-7.80485	856.937		-7.73542	1042.77		-7.99395	1200.64
	30.2809	1417.3		30.1077	1641.28		30.1098	1935.61			-7.91383	857.235		-7.8484	1041.97		-8.10489	1200.11
	30.2734	1415.95		30.0963	1639.52		30.1047	1934.97			-8.02284	857.513		-7.96164	1041.11		-8.21564	1199.61
	30.2657	1414.64		30.0849	1637.83		30.0997	1934.4			-8.13189	857.772		-8.07512	1040.19		-8.32619	1199.13
	30.2577	1413.36		30.0735	1636.21		30.0947	1933.9			-8.24097	858.014		-8.18878	1039.22		-8.43658	1198.67
	30.2494	1412.13		30.0621	1634.64		30.0898	1933.46			-8.35008	858.236		-8.30258	1038.21		-8.54683	1198.21
	30.2409	1410.94		30.0505	1633.12		30.085	1933.1			-8.45925	858.433		-8.4164	1037.19		-8.65697	1197.75
	30.2323	1409.81		30.0389	1631.63		30.0803	1932.82			-8.56847	858.604		-8.53014	1036.17		-8.76698	1197.3
	30.2236	1408.74		30.027	1630.17		30.0757	1932.62			-8.67774	858.747		-8.64371	1035.18		-8.87681	1196.87
	30.2146	1407.71		30.015	1628.73		30.0712	1932.49			-8.78704	858.866		-8.75705	1034.22		-8.98641	1196.45
	30.2055	1406.73		30.0028	1627.31		30.0667	1932.43			-8.89632	858.969		-8.8702	1033.29		-9.09576	1196.06
	30.1961	1405.77		29.9903	1625.89		30.0624	1932.43			-9.00557	859.059		-8.98322	1032.38		-9.20483	1195.7
	30.1865	1404.85		29.9777	1624.49		30.058	1932.49			-9.11477	859.141		-9.09619	1031.47		-9.31359	1195.38
	30.1768	1403.96		29.9649	1623.11		30.0537	1932.59			-9.22388	859.217		-9.20912	1030.56		-9.42205	1195.09
	30.1669	1403.14		29.9521	1621.77		30.0492	1932.73			-9.3329	859.292		-9.32203	1029.63		-9.53025	1194.83
	30.1571	1402.38		29.9393	1620.49		30.0446	1932.9			-9.44179	859.372		-9.4349	1028.71		-9.63826	1194.59
	30.1473	1401.7		29.9266	1619.28		30.0399	1933.09			-9.5505	859.461		-9.54771	1027.79		-9.74612	1194.35
	30.1376	1401.09		29.9139	1618.13		30.0351	1933.3			-9.65905	859.561		-9.66046	1026.87		-9.85386	1194.11
	30.1279	1400.55		29.9013	1617.04		30.0301	1933.54			-9.76742	859.67		-9.77314	1025.94		-9.96151	1193.85
	30.1182	1400.07		29.8887	1615.99		30.025	1933.8			-9.87557	859.797		-9.88578	1025.01		-10.0691	1193.6
	30.1084	1399.64		29.8761	1614.99		30.0198	1934.08			-9.98347	859.95		-9.99839	1024.07		-10.1765	1193.33
	30.0986	1399.26		29.8635	1614.04		30.0144	1934.38			-10.0911	860.127		-10.111	1023.12		-10.2839	1193.05
	30.0887	1398.91		29.851	1613.15		30.0089	1934.7			-10.1985	860.32		-10.2236	1022.15		-10.3913	1192.75
	30.0785	1398.59		29.8386	1612.31		30.0033	1935.05			-10.3058	860.515		-10.336	1021.18		-10.4987	1192.42
	30.0682	1398.27		29.8263	1611.55		29.9976	1935.41			-10.413	860.699		-10.4483	1020.24		-10.6061	1192.06
	30.0576	1397.98		29.8141	1610.85		29.9917	1935.8			-10.5201	860.864		-10.5603	1019.33		-10.7135	1191.68
	30.0469	1397.69		29.8021	1610.23		29.9858	1936.21			-10.6272	861.018		-10.6719	1018.47		-10.821	1191.26
	30.0359	1397.41		29.7903	1609.67		29.9797	1936.64			-10.7341	861.165		-10.7831	1017.68		-10.9285	1190.81
	30.0247	1397.14		29.7786	1609.2		29.9736	1937.09			-10.841	861.307		-10.894	1016.93		-11.0361	1190.3
	30.0133	1396.88		29.7672	1608.8		29.9673	1937.54			-10.9477	861.439		-11.0045	1016.22		-11.1439	1189.74
	30.0016	1396.61		29.7559	1608.46		29.9607	1937.99			-11.0544	861.558		-11.1145	1015.57		-11.2519	1189.11
	29.9897	1396.34		29.7447	1608.18		29.954	1938.44			-11.161	861.663		-11.2242	1014.97		-11.3601	1188.4
	29.9776	1396.08		29.7337	1607.96		29.9472	1938.89			-11.2675	861.754		-11.3335	1014.41		-11.4685	1187.61
	29.9652	1395.81		29.7227	1607.8		29.9401	1939.35			-11.374	861.832		-11.4424	1013.9		-11.5771	1186.76
	29.9524	1395.5		29.7119	1607.71		29.933	1939.83			-11.4804	861.898		-11.551	1013.43		-11.6857	1185.87
	29.9393	1395.16		29.7013	1607.68		29.9257	1940.32			-11.5867	861.95		-11.659	1013.04		-11.7943	1184.95
	29.9257	1394.78		29.6908	1607.73		29.9183	1940.81			-11.693	861.981		-11.7665	1012.71		-11.9029	1183.98
	29.9117	1394.35		29.6806	1607.84		29.9107	1941.31			-11.7992	861.986		-11.8735	1012.47		-12.0115	1182.98
	29.8975	1393.9		29.6705	1608.02		29.9029	1941.8			-11.9054	861.964		-11.9798	1012.32		-12.1201	1181.95
	29.8829	1393.43		29.6606	1608.26		29.8948	1942.26			-12.0116	861.922		-12.0855	1012.26		-12.2286	1180.91
	29.8681	1392.92		29.6506	1608.52		29.8864	1942.67			-12.1177	861.876		-12.1905	1012.3		-12.337	1179.85
	29.8529	1392.39		29.6406	1608.8		29.8775	1943.03			-12.2236	861.83		-12.2949	1012.43		-12.4451	1178.79
	29.8375	1391.83		29.6304	1609.09		29.868	1943.32			-12.3293	861.777		-12.3987	1012.66		-12.5531	1177.74
	29.8217	1391.24		29.6201	1609.37		29.858	1943.54			-12.435	861.709		-12.5017	1012.98		-12.6607	1176.7
	29.8057	1390.63		29.6095	1609.64		29.8475	1943.69			-12.5406	861.628		-12.6042	1013.4		-12.7682	1175.68
	29.7896	1390.01		29.5988	1609.89		29.8365	1943.76			-12.6461	861.538		-12.7059	1013.91		-12.8753	1174.67
	29.7733	1389.39		29.5878	1610.13		29.825	1943.75			-12.7514	861.444		-12.8072	1014.49		-12.9821	1173.7
	29.7569	1388.79		29.5766	1610.34		29.813	1943.67			-12.8566	861.346		-12.9079	1015.14		-13.0884	1172.78
	29.7406	1388.21		29.5651	1610.53		29.8005	1943.53			-12.9616	861.248		-13.0081	1015.84		-13.1943	1171.91
	29.7243	1387.65		29.5534	1610.69		29.7875	1943.3			-13.0664	861.155		-13.108	1016.57		-13.2997	1171.11
	29.7081	1387.12		29.5415	1610.83		29.774	1943.01			-13.171	861.075		-13.2076	1017.33		-13.4046	1170.38
	29.6918	1386.61		29.5292	1610.94		29.7601	1942.64			-13.2753	861.018		-13.3068	1018.11		-13.509	1169.71
	29.6755	1386.12		29.5168	1611.03		29.7457	1942.21			-13.3793	860.993		-13.4059	1018.91		-13.6129	1169.11
	29.6591	1385.61		29.5043	1611.11		29.7309	1941.72			-13.4829	861.005		-13.5046	1019.72		-13.7163	1168.57
	29.6425	1385.1		29.4915	1611.18		29.7157	1941.18			-13.5862	861.054		-13.603	1020.56		-13.8192	1168.09
	29.6258	1384.57		29.4786	1611.25		29.7003	1940.6			-13.689	861.143		-13.7012	1021.41		-13.9218	1167.65
	29.6089	1384.02		29.4657	1611.33		29.6845	1939.99			-13.7915	861.272		-13.7991	1022.27		-14.024	1167.25
	29.5919	1383.46		29.4528	1611.42		29.6684	1939.33			-13.8937	861.442		-13.8969	1023.14		-14.1259	1166.88
	29.5748	1382.9		29.4399	1611.55		29.6521	1938.65			-13.9954	861.647		-13.9944	1024.01		-14.2274	1166.56
	29.5576	1382.36		29.4272	1611.72		29.6356	1937.94			-14.0968	861.877		-14.0918	1024.87		-14.3285	1166.27
	29.5404	1381.82		29.4146	1611.94		29.6189	1937.22			-14.198	862.124		-14.1892	1025.7		-14.4293	1166.01
	29.5232	1381.3		29.4022	1612.2		29.6021	1936.48			-14.2989	862.381		-14.2866	1026.49		-14.5298	1165.78
	29.5061	1380.79		29.3899	1612.51		29.5851	1935.74			-14.3997	862.643		-14.3841	1027.25		-14.63	1165.57
	29.4889	1380.3		29.3778	1612.86		29.5681	1934.99			-14.5002	862.906		-14.4815	1027.97		-14.7298	1165.39
	29.4718	1379.83		29.3658	1613.26		29.5509	1934.22			-14.6005	863.172		-14.5789	1028.65		-14.8294	1165.23
	29.4547	1379.37		29.3541	1613.72		29.5335	1933.44			-14.7006	863.441		-14.6764	1029.3		-14.9286	1165.08
	29.4375	1378.91		29.3425	1614.23		29.5161	1932.67			-14.8006	863.714		-14.7738	1029.92		-15.0276	1164.96
	29.4203	1378.45		29.3312	1614.79		29.4987	1931.89			-14.9003	863.99		-14.8711	1030.53		-15.1263	1164.83
	29.4028	1377.96		29.3199	1615.37		29.4812	1931.12			-14.9998	864.266		-14.9683	1031.12		-15.2249	1164.7
	29.3852	1377.45		29.3087	1615.98		29.4635	1930.33			-15.0992	864.541		-15.0653	1031.71		-15.3233	1164.56
	29.3673	1376.89		29.2975	1616.61		29.4457	1929.52			-15.1984	864.813		-15.1621	1032.3		-15.4214	1164.42
	29.3492	1376.3		29.2863	1617.24		29.4276	1928.67			-15.2974	865.078		-15.2588	1032.88		-15.5194	1164.28
	29.3309	1375.7		29.2752	1617.88		29.4093	1927.78			-15.3963	865.335		-15.3553	1033.45		-15.6171	1164.15
	29.3125	1375.08		29.264	1618.54		29.3908	1926.88			-15.4951	865.581		-15.4517	1034.02		-15.7146	1164.01
	29.2942	1374.47		29.253	1619.22		29.3722	1925.95			-15.5937	865.818		-15.5478	1034.61		-15.8119	1163.87
	29.2758	1373.88		29.242	1619.91		29.3535	1925.02			-15.6922	866.05		-15.6434	1035.24		-15.9089	1163.74
	29.2575	1373.31		29.231	1620.61		29.3347	1924.08			-15.7904	866.281		-15.7386	1035.92		-16.0056	1163.63
	29.2393	1372.77		29.2199	1621.31		29.3159	1923.15			-15.8884	866.519		-15.8333	1036.67		-16.1019	1163.55
	29.2213	1372.28		29.2088	1622		29.2971	1922.22			-15.9862	866.768		-15.9274	1037.49		-16.1978	1163.51
	29.2035	1371.84		29.1976	1622.68		29.2783	1921.31			-16.0837	867.029		-16.0209	1038.37		-16.2932	1163.52
	29.1861	1371.48		29.1863	1623.36		29.2595	1920.41			-16.181	867.303		-16.1139	1039.33		-16.3881	1163.57
	29.1689	1371.19		29.1749	1624.03		29.2408	1919.53			-16.278	867.586		-16.2064	1040.35		-16.4826	1163.68
	29.1521	1370.98		29.1635	1624.72		29.2221	1918.66			-16.3748	867.88		-16.2983	1041.44		-16.5766	1163.81
	29.1358	1370.86		29.1521	1625.41		29.2035	1917.82			-16.4712	868.193		-16.3898	1042.58		-16.6703	1163.97
	29.1197	1370.81		29.1407	1626.1		29.1849	1917.01			-16.5673	868.534		-16.4809	1043.76		-16.7637	1164.13
	29.104	1370.83		29.1291	1626.78		29.1664	1916.21			-16.6631	868.902		-16.5715	1044.98		-16.8569	1164.29
	29.0885	1370.91		29.1173	1627.45		29.1479	1915.43			-16.7585	869.292		-16.6619	1046.22		-16.9498	1164.44
	29.0733	1371.06		29.1055	1628.11		29.1295	1914.66			-16.8536	869.696		-16.7519	1047.48		-17.0426	1164.57
	29.0584	1371.27		29.0937	1628.78		29.1111	1913.92			-16.9484	870.113		-16.8418	1048.74		-17.1352	1164.69
	29.0437	1371.52		29.0818	1629.47		29.0927	1913.19			-17.043	870.539		-16.9314	1049.98		-17.2275	1164.83
	29.0291	1371.82		29.0699	1630.17		29.0743	1912.46			-17.1372	870.971		-17.021	1051.2		-17.3194	1164.98
	29.0146	1372.16		29.0581	1630.9		29.0558	1911.74			-17.2312	871.408		-17.1106	1052.37		-17.4109	1165.15
	29.0002	1372.51		29.0463	1631.63		29.0373	1911			-17.3249	871.857		-17.2002	1053.49		-17.502	1165.35
	28.9858	1372.88		29.0344	1632.36		29.0186	1910.24			-17.4183	872.323		-17.2899	1054.53		-17.5928	1165.56
	28.9714	1373.24		29.0224	1633.1		28.9997	1909.45			-17.5113	872.811		-17.3798	1055.51		-17.6833	1165.76
	28.9568	1373.58		29.0103	1633.83		28.9805	1908.63			-17.6039	873.324		-17.4697	1056.43		-17.7736	1165.94
	28.9421	1373.9		28.9983	1634.57		28.9612	1907.78			-17.6961	873.866		-17.5597	1057.27		-17.8637	1166.1
	28.927	1374.17		28.9862	1635.32		28.9418	1906.91			-17.7879	874.444		-17.6498	1058.05		-17.9536	1166.25
	28.9117	1374.38		28.9741	1636.07		28.9222	1906.02			-17.8793	875.068		-17.74	1058.76		-18.0432	1166.38
	28.8959	1374.53		28.9619	1636.81		28.9025	1905.12			-17.9701	875.737		-17.8303	1059.4		-18.1326	1166.5
	28.8797	1374.6		28.9495	1637.53		28.8826	1904.2			-18.0604	876.449		-17.9206	1059.98		-18.2218	1166.59
	28.8631	1374.6		28.9369	1638.22		28.8626	1903.25			-18.1503	877.207		-18.011	1060.51		-18.3108	1166.66
	28.8461	1374.53		28.9241	1638.87		28.8424	1902.29			-18.2397	878.013		-18.1013	1060.99		-18.3996	1166.73
	28.8288	1374.41		28.911	1639.48		28.822	1901.3			-18.3285	878.863		-18.1917	1061.41		-18.488	1166.79
	28.8114	1374.27		28.8976	1640.04		28.8015	1900.3			-18.417	879.751		-18.282	1061.79		-18.5761	1166.85
	28.7939	1374.13		28.8838	1640.54		28.7808	1899.27			-18.5049	880.675		-18.3723	1062.12		-18.664	1166.92
	28.7762	1373.98		28.8697	1640.99		28.7599	1898.23			-18.5924	881.632		-18.4625	1062.43		-18.7516	1166.96
	28.7585	1373.82		28.8553	1641.38		28.7389	1897.17			-18.6796	882.616		-18.5526	1062.71		-18.8391	1166.98
	28.7407	1373.65		28.8403	1641.68		28.7177	1896.09			-18.7663	883.62		-18.6425	1062.98		-18.9264	1166.98
	28.7227	1373.46		28.8248	1641.89		28.6963	1894.99			-18.8526	884.642		-18.7322	1063.23		-19.0134	1166.95
	28.7045	1373.25		28.8088	1642		28.6747	1893.86			-18.9386	885.688		-18.8218	1063.47		-19.1004	1166.9
	28.6861	1373.01		28.7922	1642.02		28.6529	1892.71			-19.0241	886.764		-18.9111	1063.69		-19.1871	1166.83
	28.6675	1372.74		28.7752	1641.96		28.631	1891.54			-19.1091	887.876		-19.0003	1063.9		-19.2736	1166.74
	28.6487	1372.45		28.7577	1641.82		28.609	1890.37			-19.1936	889.037		-19.0892	1064.1		-19.3599	1166.64
	28.6297	1372.12		28.7398	1641.61		28.5869	1889.2			-19.2775	890.259		-19.178	1064.29		-19.446	1166.51
	28.6105	1371.77		28.7214	1641.32		28.5647	1888.03			-19.3608	891.556		-19.2665	1064.47		-19.532	1166.36
	28.5911	1371.41		28.7027	1640.97		28.5425	1886.88			-19.4434	892.931		-19.3548	1064.63		-19.6178	1166.19
	28.5717	1371.05		28.6835	1640.56		28.5203	1885.75			-19.5253	894.381		-19.443	1064.77		-19.7035	1165.98
	28.5523	1370.71		28.6639	1640.08		28.4981	1884.64			-19.6066	895.904		-19.5311	1064.88		-19.7891	1165.73
	28.5329	1370.39		28.6439	1639.54		28.4759	1883.55			-19.6872	897.501		-19.6191	1064.95		-19.8746	1165.45
	28.5138	1370.13		28.6236	1638.95		28.4538	1882.48			-19.7672	899.17		-19.707	1065		-19.9599	1165.14
	28.4948	1369.91		28.6029	1638.31		28.4316	1881.43			-19.8465	900.907		-19.7947	1065.02		-20.0452	1164.79
	28.476	1369.74		28.582	1637.65		28.4094	1880.4			-19.9253	902.696		-19.8822	1065.03		-20.1302	1164.44
	28.4573	1369.61		28.561	1636.99		28.3873	1879.4			-20.0036	904.523		-19.9695	1065.03		-20.2149	1164.07
	28.4387	1369.52		28.5399	1636.34		28.3653	1878.43			-20.0815	906.384		-20.0565	1065.01		-20.2994	1163.7
	28.4201	1369.45		28.5187	1635.7		28.3432	1877.47			-20.1589	908.281		-20.1434	1064.98		-20.3836	1163.33
	28.4016	1369.41		28.4975	1635.09		28.3213	1876.56			-20.236	910.205		-20.23	1064.93		-20.4674	1162.96
	28.3831	1369.38		28.4763	1634.49		28.2995	1875.7			-20.3126	912.145		-20.3164	1064.88		-20.551	1162.59
	28.3645	1369.38		28.455	1633.9		28.2781	1874.91			-20.389	914.098		-20.4023	1064.84		-20.6343	1162.21
	28.3461	1369.4		28.4336	1633.32		28.257	1874.21			-20.465	916.062		-20.4878	1064.82		-20.7174	1161.81
	28.3277	1369.47		28.4121	1632.74		28.2362	1873.6			-20.5406	918.038		-20.5729	1064.84		-20.8004	1161.36
	28.3095	1369.58		28.3905	1632.15		28.2157	1873.06			-20.616	920.025		-20.6575	1064.9		-20.8833	1160.86
	28.2913	1369.72		28.3687	1631.56		28.1955	1872.59			-20.691	922.013		-20.7415	1065		-20.9661	1160.32
	28.2732	1369.89		28.3468	1630.97		28.1755	1872.18			-20.7659	923.989		-20.825	1065.14		-21.0487	1159.76
	28.2552	1370.1		28.3248	1630.37		28.1556	1871.83			-20.8406	925.939		-20.908	1065.33		-21.131	1159.18
	28.2373	1370.34		28.3026	1629.76		28.1358	1871.51			-20.9152	927.854		-20.9904	1065.57		-21.2132	1158.58
	28.2194	1370.61		28.2803	1629.15		28.1161	1871.22			-20.9897	929.725		-21.0723	1065.85		-21.2951	1157.96
	28.2014	1370.89		28.2578	1628.52		28.0963	1870.93			-21.0642	931.543		-21.1536	1066.18		-21.3767	1157.31
	28.1834	1371.17		28.235	1627.87		28.0764	1870.66			-21.1387	933.307		-21.2344	1066.55		-21.4582	1156.66
	28.1652	1371.45		28.212	1627.18		28.0564	1870.38			-21.2132	935.014		-21.3147	1066.96		-21.5393	1156
	28.147	1371.73		28.1887	1626.46		28.0363	1870.1			-21.2877	936.655		-21.3944	1067.42		-21.6201	1155.34
	28.1286	1372		28.1651	1625.7		28.0161	1869.81			-21.3622	938.221		-21.4736	1067.93		-21.7005	1154.7
	28.11	1372.26		28.1412	1624.88		27.9957	1869.52			-21.4369	939.707		-21.5522	1068.49		-21.7806	1154.07
	28.0912	1372.51		28.1168	1624		27.9753	1869.22			-21.5117	941.109		-21.6302	1069.1		-21.8601	1153.48
	28.0722	1372.73		28.0919	1623.05		27.9546	1868.92			-21.5866	942.428		-21.7078	1069.73		-21.9391	1152.94
	28.0531	1372.95		28.0668	1622.05		27.934	1868.62			-21.6616	943.663		-21.785	1070.36		-22.0175	1152.47
	28.0338	1373.18		28.0414	1621.02		27.9133	1868.35			-21.7367	944.811		-21.8619	1071		-22.0952	1152.07
	28.0145	1373.4		28.0158	1619.96		27.8927	1868.12			-21.8119	945.871		-21.9385	1071.63		-22.1724	1151.72
	27.9949	1373.61		27.99	1618.89		27.8722	1867.91			-21.8873	946.841		-22.0149	1072.24		-22.249	1151.41
	27.9751	1373.8		27.9641	1617.81		27.8516	1867.73			-21.9628	947.726		-22.091	1072.84		-22.325	1151.17
	27.9549	1373.94		27.938	1616.71		27.8311	1867.57			-22.0384	948.536		-22.167	1073.41		-22.4003	1151
	27.9343	1374.01		27.9118	1615.6		27.8106	1867.44			-22.1139	949.29		-22.2427	1073.97		-22.475	1150.9
	27.9132	1374.01		27.8854	1614.49		27.7901	1867.34			-22.1893	950.002		-22.3182	1074.5		-22.5491	1150.86
	27.8917	1373.95		27.859	1613.37		27.7697	1867.27			-22.2646	950.682		-22.3936	1074.99		-22.6226	1150.87
	27.8697	1373.83		27.8326	1612.27		27.7493	1867.23			-22.3397	951.338		-22.4688	1075.44		-22.6956	1150.91
	27.8474	1373.65		27.8061	1611.17		27.7289	1867.21			-22.4146	951.978		-22.5441	1075.83		-22.7682	1150.99
	27.8247	1373.43		27.7796	1610.1		27.7085	1867.21			-22.4893	952.596		-22.6192	1076.18		-22.8403	1151.11
	27.8016	1373.17		27.7532	1609.05		27.6881	1867.22			-22.5637	953.188		-22.6942	1076.48		-22.9119	1151.26
	27.7784	1372.88		27.7269	1608.04		27.6678	1867.26			-22.6381	953.747		-22.7691	1076.73		-22.9831	1151.44
	27.7548	1372.57		27.7007	1607.06		27.6475	1867.34			-22.7123	954.269		-22.844	1076.93		-23.0539	1151.62
	27.7311	1372.24		27.6746	1606.12		27.6273	1867.46			-22.7864	954.75		-22.9188	1077.07		-23.1244	1151.8
	27.707	1371.87		27.6486	1605.22		27.6072	1867.61			-22.8604	955.186		-22.9937	1077.14		-23.1947	1151.95
	27.6825	1371.45		27.6227	1604.35		27.587	1867.77			-22.9343	955.576		-23.0684	1077.17		-23.2648	1152.07
	27.6577	1370.96		27.597	1603.53		27.5667	1867.93			-23.008	955.925		-23.143	1077.15		-23.3349	1152.15
	27.6324	1370.42		27.5714	1602.75		27.5463	1868.09			-23.0816	956.246		-23.2175	1077.1		-23.4048	1152.17
	27.6067	1369.83		27.546	1602.02		27.5256	1868.24			-23.1549	956.555		-23.2917	1077.04		-23.4746	1152.15
	27.5806	1369.18		27.5206	1601.33		27.5048	1868.36			-23.2279	956.867		-23.3656	1076.96		-23.5444	1152.08
	27.5543	1368.51		27.4954	1600.67		27.4837	1868.46			-23.3006	957.186		-23.4392	1076.88		-23.614	1151.97
	27.5277	1367.8		27.4702	1600.03		27.4624	1868.52			-23.3728	957.514		-23.5126	1076.79		-23.6834	1151.83
	27.5008	1367.06		27.445	1599.42		27.4407	1868.54			-23.4447	957.851		-23.5856	1076.68		-23.7527	1151.65
	27.4737	1366.29		27.4197	1598.81		27.4189	1868.54			-23.5162	958.196		-23.6584	1076.58		-23.8217	1151.45
	27.4462	1365.47		27.3943	1598.19		27.3968	1868.53			-23.5873	958.543		-23.7307	1076.48		-23.8905	1151.23
	27.4184	1364.62		27.3687	1597.57		27.3747	1868.51			-23.658	958.893		-23.8026	1076.4		-23.959	1151
	27.3903	1363.72		27.343	1596.94		27.3524	1868.48			-23.7283	959.247		-23.8741	1076.33		-24.0273	1150.75
	27.3619	1362.79		27.3172	1596.31		27.3299	1868.43			-23.7983	959.603		-23.9451	1076.28		-24.0952	1150.5
	27.3333	1361.83		27.2913	1595.68		27.3072	1868.36			-23.8678	959.963		-24.0156	1076.28		-24.1628	1150.23
	27.3045	1360.86		27.2653	1595.04		27.2842	1868.24			-23.9369	960.333		-24.0854	1076.32		-24.2302	1149.95
	27.2756	1359.87		27.2391	1594.39		27.261	1868.09			-24.0056	960.719		-24.1547	1076.4		-24.2972	1149.67
	27.2465	1358.88		27.2128	1593.74		27.2374	1867.9			-24.0738	961.124		-24.2235	1076.5		-24.3637	1149.42
	27.2173	1357.88		27.1863	1593.08		27.2136	1867.67			-24.1416	961.546		-24.2918	1076.64		-24.4298	1149.19
	27.1879	1356.87		27.1597	1592.39		27.1894	1867.41			-24.2089	961.993		-24.3595	1076.8		-24.4953	1149.01
	27.1584	1355.84		27.1328	1591.68		27.165	1867.12			-24.2756	962.476		-24.4268	1076.99		-24.5602	1148.88
	27.1287	1354.8		27.1057	1590.94		27.1403	1866.78			-24.3417	963.001		-24.4936	1077.21		-24.6244	1148.82
	27.099	1353.77		27.0783	1590.17		27.1153	1866.4			-24.4072	963.568		-24.5599	1077.46		-24.688	1148.83
	27.0693	1352.76		27.0508	1589.38		27.0901	1866			-24.4721	964.178		-24.6256	1077.74		-24.7508	1148.91
	27.0394	1351.74		27.0231	1588.58		27.0646	1865.58			-24.5364	964.828		-24.6908	1078.05		-24.813	1149.05
	27.0095	1350.73		26.9953	1587.77		27.039	1865.15			-24.6002	965.511		-24.7556	1078.39		-24.8747	1149.23
	26.9794	1349.7		26.9674	1586.98		27.0133	1864.71			-24.6634	966.23		-24.8198	1078.76		-24.9358	1149.46
	26.9493	1348.68		26.9395	1586.2		26.9875	1864.29			-24.726	966.984		-24.8836	1079.14		-24.9964	1149.73
	26.919	1347.64		26.9116	1585.44		26.9617	1863.9			-24.7881	967.762		-24.9469	1079.55		-25.0566	1150.03
	26.8886	1346.6		26.8836	1584.69		26.936	1863.53			-24.8498	968.55		-25.0098	1079.96		-25.1162	1150.35
	26.8581	1345.56		26.8556	1583.96		26.9101	1863.17			-24.9111	969.341		-25.0723	1080.38		-25.1755	1150.68
	26.8276	1344.52		26.8275	1583.24		26.8842	1862.8			-24.972	970.124		-25.1345	1080.8		-25.2345	1151.01
	26.7969	1343.47		26.7993	1582.52		26.858	1862.41			-25.0325	970.892		-25.1963	1081.21		-25.2931	1151.35
	26.7662	1342.43		26.7712	1581.83		26.8315	1861.98			-25.0928	971.643		-25.2578	1081.62		-25.3514	1151.67
	26.7354	1341.37		26.743	1581.17		26.8047	1861.51			-25.1528	972.382		-25.3188	1082.06		-25.4093	1151.99
	26.7044	1340.3		26.7149	1580.54		26.7775	1860.99			-25.2123	973.119		-25.3792	1082.52		-25.467	1152.29
	26.6733	1339.21		26.6869	1579.94		26.7499	1860.42			-25.2714	973.868		-25.4392	1083.02		-25.5243	1152.59
	26.6419	1338.1		26.6588	1579.36		26.7219	1859.78			-25.3301	974.633		-25.4986	1083.56		-25.5813	1152.9
	26.6104	1336.96		26.6307	1578.8		26.6935	1859.09			-25.3882	975.412		-25.5575	1084.12		-25.6379	1153.22
	26.5787	1335.81		26.6025	1578.24		26.6647	1858.33			-25.4459	976.2		-25.6159	1084.71		-25.694	1153.55
	26.5469	1334.63		26.5742	1577.68		26.6355	1857.53			-25.5033	976.983		-25.6739	1085.31		-25.7498	1153.88
	26.5149	1333.44		26.5458	1577.12		26.606	1856.67			-25.5603	977.745		-25.7315	1085.93		-25.8051	1154.23
	26.4828	1332.25		26.5173	1576.57		26.5762	1855.77			-25.6172	978.47		-25.7885	1086.56		-25.8601	1154.57
	26.4506	1331.07		26.4887	1576.01		26.546	1854.82			-25.6739	979.15		-25.8452	1087.22		-25.9147	1154.92
	26.4185	1329.91		26.46	1575.45		26.5155	1853.8			-25.7303	979.792		-25.9013	1087.89		-25.9689	1155.28
	26.3865	1328.78		26.4311	1574.89		26.4845	1852.71			-25.7865	980.411		-25.9569	1088.6		-26.0226	1155.65
	26.3545	1327.67		26.4022	1574.33		26.4532	1851.57			-25.8423	981.023		-26.0119	1089.34		-26.0758	1156.05
	26.3226	1326.61		26.3732	1573.77		26.4216	1850.37			-25.8977	981.637		-26.0663	1090.12		-26.1285	1156.48
	26.2908	1325.57		26.344	1573.21		26.3896	1849.12			-25.9526	982.255		-26.12	1090.96		-26.1806	1156.94
	26.2591	1324.56		26.3148	1572.64		26.3573	1847.82			-26.0072	982.875		-26.1729	1091.88		-26.2322	1157.42
	26.2275	1323.62		26.2854	1572.07		26.3246	1846.46			-26.0613	983.493		-26.225	1092.88		-26.2833	1157.92
	26.1963	1322.74		26.2559	1571.48		26.2916	1845.03			-26.115	984.118		-26.2763	1093.96		-26.3339	1158.42
	26.1653	1321.94		26.2261	1570.86		26.2581	1843.54			-26.1681	984.768		-26.3269	1095.12		-26.3841	1158.93
	26.1346	1321.21		26.1962	1570.22		26.2242	1841.98			-26.2206	985.465		-26.3767	1096.35		-26.4339	1159.44
	26.1042	1320.56		26.166	1569.55		26.1901	1840.38			-26.2724	986.224		-26.4259	1097.62		-26.4833	1159.94
	26.0741	1319.97		26.1357	1568.87		26.1558	1838.75			-26.3234	987.048		-26.4744	1098.94		-26.5324	1160.43
	26.0443	1319.47		26.1052	1568.17		26.1212	1837.09			-26.3737	987.934		-26.5224	1100.3		-26.5812	1160.9
	26.0147	1319.04		26.0745	1567.46		26.0865	1835.41			-26.4233	988.882		-26.5697	1101.7		-26.6296	1161.35
	25.9854	1318.67		26.0437	1566.73		26.0518	1833.75			-26.4722	989.89		-26.6164	1103.15		-26.6778	1161.78
	25.9562	1318.35		26.0128	1565.99		26.0173	1832.13			-26.5204	990.955		-26.6625	1104.63		-26.7256	1162.19
	25.9271	1318.07		25.9817	1565.24		25.9829	1830.57			-26.5679	992.072		-26.708	1106.15		-26.7732	1162.58
	25.8981	1317.83		25.9506	1564.48		25.9488	1829.08			-26.6148	993.233		-26.753	1107.7		-26.8204	1162.96
	25.8692	1317.62		25.9194	1563.73		25.915	1827.67			-26.661	994.43		-26.7976	1109.25		-26.8673	1163.34
	25.8403	1317.43		25.8882	1562.99		25.8816	1826.34			-26.7068	995.655		-26.8418	1110.81		-26.9137	1163.72
	25.8114	1317.25		25.857	1562.28		25.8484	1825.08			-26.752	996.906		-26.8856	1112.35		-26.9597	1164.12
	25.7824	1317.08		25.8259	1561.59		25.8155	1823.89			-26.7967	998.178		-26.929	1113.88		-27.0051	1164.55
	25.7534	1316.91		25.7948	1560.93		25.7829	1822.77			-26.841	999.461		-26.9721	1115.41		-27.0501	1165
	25.7243	1316.74		25.7637	1560.29		25.7505	1821.7			-26.8848	1000.74		-27.0148	1116.93		-27.0946	1165.47
	25.695	1316.56		25.7327	1559.68		25.7183	1820.68			-26.9284	1002.01		-27.0571	1118.43		-27.1386	1165.97
	25.6657	1316.38		25.7018	1559.1		25.6863	1819.71			-26.9716	1003.25		-27.0992	1119.93		-27.182	1166.5
	25.6364	1316.21		25.6708	1558.53		25.6544	1818.78			-27.0147	1004.46		-27.1408	1121.4		-27.2248	1167.06
	25.6071	1316.07		25.6398	1557.99		25.6227	1817.9			-27.0575	1005.64		-27.1822	1122.86		-27.2671	1167.66
	25.5779	1315.95		25.6088	1557.46		25.591	1817.05			-27.1001	1006.77		-27.2233	1124.3		-27.309	1168.28
	25.5487	1315.88		25.5778	1556.94		25.5594	1816.22			-27.1425	1007.88		-27.2641	1125.71		-27.3503	1168.91
	25.5197	1315.83		25.5468	1556.44		25.5278	1815.41			-27.1847	1008.94		-27.3047	1127.07		-27.3913	1169.55
	25.4908	1315.8		25.5156	1555.93		25.4961	1814.6			-27.2268	1009.95		-27.3451	1128.39		-27.4318	1170.2
	25.4618	1315.79		25.4843	1555.42		25.4643	1813.8			-27.2688	1010.9		-27.3854	1129.65		-27.472	1170.85
	25.4328	1315.78		25.4529	1554.89		25.4324	1813			-27.3106	1011.8		-27.4256	1130.85		-27.5118	1171.5
	25.4037	1315.79		25.4212	1554.35		25.4004	1812.19			-27.3522	1012.66		-27.4656	1132		-27.5512	1172.16
	25.3747	1315.82		25.3895	1553.79		25.3682	1811.37			-27.3938	1013.46		-27.5054	1133.1		-27.5902	1172.83
	25.3458	1315.87		25.3576	1553.23		25.3359	1810.53			-27.4352	1014.21		-27.5448	1134.19		-27.6288	1173.5
	25.317	1315.97		25.3256	1552.65		25.3033	1809.66			-27.4765	1014.89		-27.5839	1135.27		-27.6671	1174.18
	25.2883	1316.11		25.2934	1552.05		25.2707	1808.79			-27.5178	1015.51		-27.6225	1136.36		-27.7049	1174.87
	25.2598	1316.29		25.261	1551.43		25.238	1807.93			-27.559	1016.07		-27.6607	1137.46		-27.7424	1175.56
	25.2315	1316.53		25.2285	1550.78		25.2052	1807.08			-27.6	1016.57		-27.6984	1138.56		-27.7795	1176.27
	25.2035	1316.83		25.1957	1550.11		25.1726	1806.25			-27.641	1017.02		-27.7357	1139.68		-27.8162	1176.97
	25.1757	1317.2		25.1627	1549.42		25.1399	1805.45			-27.6818	1017.41		-27.7725	1140.81		-27.8526	1177.67
	25.1484	1317.69		25.1297	1548.72		25.1073	1804.67			-27.7225	1017.76		-27.8087	1141.96		-27.8887	1178.35
	25.1216	1318.27		25.0966	1548.03		25.0748	1803.92			-27.7628	1018.1		-27.8445	1143.13		-27.9246	1179.01
	25.0951	1318.95		25.0636	1547.35		25.0423	1803.19			-27.8026	1018.45		-27.8799	1144.31		-27.9602	1179.66
	25.069	1319.71		25.0305	1546.69		25.0098	1802.49			-27.842	1018.83		-27.9147	1145.5		-27.9955	1180.28
	25.043	1320.53		24.9974	1546.04		24.9774	1801.82			-27.8808	1019.23		-27.9492	1146.69		-28.0306	1180.89
	25.0172	1321.4		24.9644	1545.41		24.945	1801.18			-27.919	1019.67		-27.9832	1147.88		-28.0653	1181.49
	24.9915	1322.3		24.9315	1544.81		24.9127	1800.57			-27.9566	1020.15		-28.0168	1149.07		-28.0997	1182.07
	24.9658	1323.22		24.8986	1544.24		24.8805	1800			-27.9936	1020.66		-28.05	1150.26		-28.134	1182.63
	24.9401	1324.15		24.866	1543.72		24.8483	1799.46			-28.0301	1021.21		-28.0828	1151.46		-28.168	1183.14
	24.9144	1325.1		24.8334	1543.24		24.8162	1798.95			-28.066	1021.78		-28.1152	1152.64		-28.2019	1183.61
	24.8886	1326.06		24.801	1542.79		24.7841	1798.48			-28.1013	1022.39		-28.1473	1153.8		-28.2355	1184.04
	24.8626	1327		24.7686	1542.35		24.7521	1798.03			-28.1361	1023.02		-28.1791	1154.95		-28.269	1184.43
	24.8365	1327.93		24.7361	1541.92		24.7201	1797.6			-28.1706	1023.65		-28.2106	1156.08		-28.3024	1184.77
	24.8101	1328.81		24.7035	1541.47		24.6881	1797.2			-28.2046	1024.27		-28.2417	1157.18		-28.3355	1185.08
	24.7832	1329.63		24.6708	1541.01		24.656	1796.8			-28.2383	1024.89		-28.2726	1158.26		-28.3685	1185.33
	24.7559	1330.37		24.6379	1540.54		24.6237	1796.4			-28.2716	1025.5		-28.3032	1159.31		-28.4013	1185.55
	24.7281	1331.03		24.605	1540.06		24.5914	1795.99			-28.3045	1026.11		-28.3335	1160.32		-28.4339	1185.72
	24.6998	1331.61		24.572	1539.6		24.5589	1795.57			-28.337	1026.71		-28.3637	1161.29		-28.4663	1185.86
	24.671	1332.11		24.5388	1539.13		24.5262	1795.14			-28.3692	1027.31		-28.3937	1162.19		-28.4986	1185.96
	24.6417	1332.53		24.5056	1538.65		24.4933	1794.69			-28.401	1027.89		-28.4237	1163.04		-28.5306	1186.03
	24.6119	1332.86		24.472	1538.14		24.4603	1794.22			-28.4325	1028.47		-28.4536	1163.81		-28.5623	1186.08
	24.5816	1333.13		24.4383	1537.6		24.427	1793.73			-28.4636	1029.03		-28.4833	1164.52		-28.5937	1186.11
	24.5509	1333.33		24.4044	1537.06		24.3935	1793.22			-28.4943	1029.58		-28.5129	1165.19		-28.6248	1186.13
	24.5199	1333.48		24.3704	1536.53		24.3597	1792.69			-28.5247	1030.11		-28.5422	1165.81		-28.6555	1186.15
	24.4886	1333.59		24.3364	1536.02		24.3258	1792.14			-28.5546	1030.64		-28.5714	1166.39		-28.6858	1186.18
	24.457	1333.66		24.3024	1535.52		24.2915	1791.55			-28.5842	1031.16		-28.6003	1166.92		-28.7156	1186.24
	24.4252	1333.7		24.2683	1535.02		24.2569	1790.93			-28.6134	1031.67		-28.6291	1167.4		-28.7448	1186.32
	24.3931	1333.71		24.2341	1534.54		24.222	1790.25			-28.6423	1032.17		-28.6576	1167.86		-28.7735	1186.42
	24.3608	1333.71		24.1998	1534.05		24.1868	1789.53			-28.6708	1032.64		-28.6858	1168.3		-28.8018	1186.56
	24.3284	1333.7		24.1654	1533.57		24.1512	1788.77			-28.6991	1033.09		-28.7136	1168.74		-28.8294	1186.73
	24.2959	1333.69		24.1309	1533.08		24.1153	1787.96			-28.7271	1033.5		-28.7409	1169.18		-28.8564	1186.94
	24.2633	1333.69		24.0962	1532.59		24.0791	1787.13			-28.7548	1033.89		-28.7679	1169.62		-28.883	1187.18
	24.2306	1333.7		24.0613	1532.08		24.0427	1786.26			-28.7821	1034.27		-28.7945	1170.05		-28.909	1187.45
	24.1978	1333.73		24.0263	1531.55		24.006	1785.38			-28.8089	1034.65		-28.8208	1170.47		-28.9345	1187.73
	24.1651	1333.78		23.9911	1531.01		23.9692	1784.48			-28.8353	1035.06		-28.8468	1170.88		-28.9596	1188.03
	24.1324	1333.86		23.9557	1530.47		23.9322	1783.58			-28.8612	1035.49		-28.8724	1171.29		-28.9842	1188.34
	24.0995	1333.94		23.9202	1529.92		23.895	1782.66			-28.8865	1035.95		-28.8976	1171.68		-29.0085	1188.65
	24.0666	1334.01		23.8847	1529.38		23.8575	1781.72			-28.9112	1036.45		-28.9226	1172.07		-29.0323	1188.97
	24.0335	1334.09		23.8491	1528.86		23.8199	1780.77			-28.9354	1036.99		-28.9472	1172.44		-29.0558	1189.29
	24.0003	1334.16		23.8135	1528.34		23.782	1779.8			-28.959	1037.56		-28.9715	1172.8		-29.0789	1189.61
	23.9669	1334.22		23.7777	1527.82		23.7439	1778.81			-28.9821	1038.17		-28.9953	1173.17		-29.1016	1189.91
	23.9333	1334.26		23.7419	1527.31		23.7055	1777.79			-29.0046	1038.81		-29.0188	1173.55		-29.1242	1190.19
	23.8994	1334.26		23.706	1526.83		23.667	1776.76			-29.0266	1039.49		-29.0418	1173.94		-29.1464	1190.43
	23.8652	1334.22		23.6702	1526.38		23.6283	1775.71			-29.048	1040.21		-29.0644	1174.34		-29.1685	1190.64
	23.8306	1334.14		23.6345	1525.96		23.5893	1774.63			-29.0689	1040.96		-29.0865	1174.76		-29.1903	1190.82
	23.7957	1334		23.5989	1525.58		23.5501	1773.52			-29.0893	1041.73		-29.1081	1175.22		-29.212	1190.97
	23.7603	1333.8		23.5633	1525.24		23.5106	1772.39			-29.1092	1042.53		-29.129	1175.73		-29.2333	1191.1
	23.7246	1333.53		23.5278	1524.94		23.471	1771.23			-29.1286	1043.35		-29.1493	1176.28		-29.2543	1191.23
	23.6883	1333.18		23.4925	1524.7		23.4311	1770.06			-29.1474	1044.2		-29.1691	1176.88		-29.2748	1191.38
	23.6516	1332.76		23.4573	1524.51		23.3911	1768.88			-29.1658	1045.08		-29.1883	1177.52		-29.2948	1191.56
	23.6144	1332.25		23.4223	1524.38		23.351	1767.69			-29.1838	1045.98		-29.2069	1178.2		-29.3143	1191.8
	23.5767	1331.68		23.3874	1524.3		23.3108	1766.49			-29.2015	1046.87		-29.2251	1178.92		-29.333	1192.1
	23.5387	1331.06		23.3526	1524.26		23.2703	1765.28			-29.2189	1047.74		-29.2426	1179.68		-29.3512	1192.47
	23.5004	1330.37		23.3179	1524.26		23.2296	1764.04			-29.2361	1048.59		-29.2598	1180.47		-29.3687	1192.91
	23.4616	1329.63		23.2832	1524.28		23.1888	1762.79			-29.2532	1049.41		-29.2764	1181.3		-29.3857	1193.41
	23.4226	1328.84		23.2484	1524.31		23.1477	1761.51			-29.2701	1050.2		-29.2926	1182.17		-29.4021	1193.99
	23.3832	1327.99		23.2135	1524.34		23.1064	1760.21			-29.287	1050.96		-29.3084	1183.1		-29.418	1194.65
	23.3436	1327.11		23.1785	1524.36		23.065	1758.89			-29.3039	1051.66		-29.3236	1184.09		-29.4332	1195.42
	23.3037	1326.18		23.1432	1524.35		23.0233	1757.54			-29.321	1052.31		-29.3382	1185.17		-29.4478	1196.3
	23.2636	1325.23		23.1078	1524.34		22.9813	1756.16			-29.3381	1052.91		-29.3523	1186.34		-29.4618	1197.3
	23.2234	1324.26		23.0723	1524.31		22.9392	1754.74			-29.3552	1053.48		-29.3659	1187.61		-29.4751	1198.44
	23.1831	1323.29		23.0366	1524.28		22.8968	1753.29			-29.3724	1054.04		-29.3789	1188.99		-29.4877	1199.72
	23.1428	1322.32		23.0006	1524.2		22.8542	1751.83			-29.3895	1054.6		-29.3912	1190.49		-29.4997	1201.16
	23.1025	1321.37		22.9644	1524.09		22.8116	1750.37			-29.4065	1055.21		-29.403	1192.12		-29.511	1202.75
	23.0623	1320.46		22.9278	1523.92		22.769	1748.93			-29.4232	1055.87		-29.4143	1193.87		-29.5217	1204.5
	23.0222	1319.57		22.8909	1523.69		22.7266	1747.53			-29.4397	1056.59		-29.425	1195.76		-29.5319	1206.41
	22.982	1318.7		22.8535	1523.4		22.6842	1746.15			-29.4559	1057.4		-29.4351	1197.78		-29.5415	1208.49
	22.9418	1317.83		22.8158	1523.04		22.6419	1744.81			-29.4719	1058.29		-29.4446	1199.96		-29.5505	1210.76
	22.9015	1316.96		22.7776	1522.63		22.5997	1743.5			-29.4875	1059.3		-29.4536	1202.27		-29.5589	1213.22
	22.8612	1316.09		22.7392	1522.17		22.5576	1742.22			-29.5027	1060.43		-29.4621	1204.72		-29.5667	1215.87
	22.8207	1315.22		22.7004	1521.66		22.5156	1740.98			-29.5175	1061.69		-29.4703	1207.28		-29.574	1218.71
	22.7802	1314.36		22.6613	1521.11		22.4737	1739.76			-29.5318	1063.08		-29.478	1209.94		-29.5808	1221.72
	22.7396	1313.48		22.6219	1520.51		22.432	1738.59			-29.5457	1064.61		-29.4855	1212.72		-29.5872	1224.91
	22.6988	1312.58		22.5822	1519.86		22.3902	1737.44			-29.5592	1066.27		-29.4926	1215.6		-29.5932	1228.25
	22.6578	1311.66		22.5422	1519.18		22.3486	1736.33			-29.5723	1068.07		-29.4993	1218.59		-29.599	1231.74
	22.6166	1310.72		22.5022	1518.5		22.3071	1735.26			-29.5849	1070.01		-29.5057	1221.67		-29.6045	1235.36
	22.5753	1309.74		22.4622	1517.85		22.2658	1734.24			-29.597	1072.1		-29.5118	1224.85		-29.6099	1239.11
	22.5337	1308.74		22.4224	1517.25		22.2245	1733.26			-29.6086	1074.32		-29.5175	1228.13		-29.6151	1242.97
	22.4919	1307.69		22.3828	1516.69		22.1835	1732.34			-29.6197	1076.68		-29.523	1231.5		-29.6201	1246.94
	22.4498	1306.61		22.3434	1516.19		22.1427	1731.49			-29.6304	1079.17		-29.528	1234.97		-29.625	1251.01
	22.4076	1305.49		22.304	1515.72		22.1021	1730.68			-29.6406	1081.79		-29.5326	1238.55		-29.6298	1255.18
	22.3651	1304.34		22.2648	1515.3		22.0616	1729.92			-29.6503	1084.55		-29.5368	1242.23		-29.6344	1259.44
	22.3223	1303.15		22.2258	1514.92		22.0213	1729.22			-29.6594	1087.45		-29.5405	1246.03		-29.6388	1263.8
	22.2794	1301.93		22.1868	1514.57		21.9811	1728.56			-29.668	1090.48		-29.5437	1249.92		-29.643	1268.25
	22.2362	1300.69		22.1479	1514.25		21.9412	1727.96			-29.676	1093.63		-29.5465	1253.9		-29.6471	1272.77
	22.1929	1299.41		22.109	1513.95		21.9015	1727.44			-29.6835	1096.9		-29.549	1257.98		-29.651	1277.36
	22.1495	1298.13		22.07	1513.65		21.8621	1726.98			-29.6904	1100.29		-29.5509	1262.13		-29.6548	1282.02
	22.1059	1296.82		22.0309	1513.34		21.823	1726.58			-29.6968	1103.78		-29.5524	1266.37		-29.6583	1286.74
	22.0621	1295.5		21.9916	1513		21.784	1726.23			-29.7025	1107.39		-29.5534	1270.7		-29.6616	1291.53
	22.0182	1294.16		21.9521	1512.64		21.7451	1725.93			-29.7077	1111.12		-29.5538	1275.12		-29.6646	1296.37
	21.9742	1292.81		21.9123	1512.24		21.7065	1725.68			-29.7121	1114.97		-29.5537	1279.63		-29.6674	1301.26
	21.93	1291.43		21.8722	1511.8		21.6681	1725.49			-29.7159	1118.92		-29.5531	1284.2		-29.6699	1306.21
	21.8856	1290.04		21.8318	1511.3		21.6298	1725.33			-29.7191	1122.96		-29.552	1288.84		-29.6719	1311.22
	21.8412	1288.64		21.791	1510.73		21.5916	1725.2			-29.7217	1127.1		-29.5504	1293.53		-29.6735	1316.31
	21.7968	1287.26		21.7498	1510.11		21.5533	1725.09			-29.7237	1131.31		-29.5483	1298.27		-29.6745	1321.47
	21.7524	1285.9		21.7083	1509.42		21.5151	1724.98			-29.725	1135.6		-29.5457	1303.06		-29.675	1326.69
	21.7082	1284.58		21.6664	1508.68		21.4768	1724.87			-29.7257	1139.97		-29.5425	1307.89		-29.675	1331.95
	21.664	1283.28		21.6242	1507.88		21.4386	1724.77			-29.7258	1144.41		-29.5388	1312.77		-29.6746	1337.26
	21.6199	1282		21.5816	1507.03		21.4003	1724.68			-29.7251	1148.93		-29.5346	1317.67		-29.6737	1342.59
	21.5759	1280.76		21.5388	1506.13		21.362	1724.6			-29.7237	1153.54		-29.5298	1322.6		-29.6723	1347.95
	21.532	1279.55		21.4956	1505.18		21.3238	1724.54			-29.7213	1158.26		-29.5246	1327.54		-29.6704	1353.33
	21.4882	1278.37		21.4521	1504.18		21.2857	1724.5			-29.718	1163.09		-29.5188	1332.49		-29.668	1358.73
	21.4446	1277.24		21.4084	1503.13		21.2477	1724.49			-29.7138	1168		-29.5126	1337.43		-29.6651	1364.11
	21.4011	1276.15		21.3643	1502.03		21.2097	1724.51			-29.7087	1173		-29.5059	1342.35		-29.6618	1369.48
	21.3577	1275.09		21.32	1500.89		21.1719	1724.55			-29.7029	1178.05		-29.4989	1347.26		-29.6582	1374.8
	21.3144	1274.07		21.2755	1499.74		21.1342	1724.62			-29.6962	1183.16		-29.4914	1352.14		-29.6542	1380.07
	21.2712	1273.09		21.231	1498.59		21.0966	1724.73			-29.6888	1188.3		-29.4837	1356.96		-29.65	1385.29
	21.2282	1272.14		21.1865	1497.46		21.0593	1724.89			-29.6806	1193.49		-29.4756	1361.73		-29.6454	1390.44
	21.1853	1271.24		21.1421	1496.35		21.0221	1725.09			-29.6717	1198.71		-29.4672	1366.43		-29.6404	1395.52
	21.1425	1270.39		21.0977	1495.27		20.985	1725.32			-29.6619	1203.96		-29.4585	1371.09		-29.635	1400.54
	21.0999	1269.58		21.0535	1494.23		20.948	1725.57			-29.6514	1209.24		-29.4494	1375.69		-29.6293	1405.48
	21.0573	1268.8		21.0094	1493.23		20.9111	1725.85			-29.6401	1214.53		-29.44	1380.23		-29.6233	1410.33
	21.0149	1268.05		20.9656	1492.28		20.8743	1726.14			-29.6281	1219.82		-29.4301	1384.72		-29.617	1415.07
	20.9725	1267.33		20.9218	1491.38		20.8376	1726.45			-29.6154	1225.1		-29.4198	1389.14		-29.6105	1419.7
	20.9301	1266.63		20.8783	1490.52		20.8008	1726.77			-29.6021	1230.38		-29.4093	1393.47		-29.6037	1424.22
	20.8877	1265.94		20.8348	1489.68		20.764	1727.09			-29.588	1235.63		-29.3985	1397.7		-29.5967	1428.62
	20.8452	1265.25		20.7914	1488.88		20.7272	1727.41			-29.5733	1240.86		-29.3874	1401.85		-29.5893	1432.92
	20.8026	1264.55		20.748	1488.1		20.6904	1727.74			-29.558	1246.05		-29.376	1405.89		-29.5815	1437.11
	20.7599	1263.83		20.7048	1487.35		20.6535	1728.07			-29.5421	1251.2		-29.3644	1409.83		-29.5733	1441.22
	20.717	1263.09		20.6617	1486.63		20.6167	1728.41			-29.5256	1256.3		-29.3526	1413.67		-29.5646	1445.24
	20.6739	1262.33		20.6186	1485.94		20.5798	1728.76			-29.5086	1261.34		-29.3404	1417.42		-29.5554	1449.18
	20.6307	1261.57		20.5757	1485.28		20.5429	1729.12			-29.4911	1266.3		-29.3278	1421.07		-29.5457	1453.04
	20.5875	1260.81		20.5328	1484.65		20.5059	1729.48			-29.4732	1271.18		-29.3149	1424.64		-29.5355	1456.81
	20.5442	1260.07		20.49	1484.04		20.4689	1729.84			-29.455	1275.95		-29.3017	1428.11		-29.5247	1460.5
	20.501	1259.35		20.4472	1483.44		20.4318	1730.2			-29.4365	1280.6		-29.288	1431.5		-29.5134	1464.12
	20.4578	1258.66		20.4043	1482.85		20.3945	1730.53			-29.4178	1285.12		-29.2739	1434.81		-29.5014	1467.69
	20.4148	1258.02		20.3613	1482.25		20.3571	1730.86			-29.399	1289.49		-29.2595	1438.04		-29.4887	1471.21
	20.3719	1257.43		20.3183	1481.64		20.3195	1731.17			-29.38	1293.71		-29.2446	1441.17		-29.4753	1474.7
	20.3292	1256.88		20.2752	1481.04		20.2818	1731.45			-29.361	1297.77		-29.2295	1444.19		-29.461	1478.17
	20.2867	1256.4		20.2321	1480.42		20.2438	1731.7			-29.3419	1301.68		-29.214	1447.11		-29.4458	1481.63
	20.2443	1255.97		20.1889	1479.81		20.2056	1731.91			-29.3227	1305.43		-29.1982	1449.92		-29.4298	1485.07
	20.2022	1255.62		20.1457	1479.21		20.1671	1732.08			-29.3032	1309.06		-29.1821	1452.61		-29.4129	1488.5
	20.1604	1255.35		20.1024	1478.62		20.1285	1732.22			-29.2834	1312.57		-29.1658	1455.2		-29.3952	1491.9
	20.119	1255.18		20.0592	1478.03		20.0897	1732.35			-29.2633	1315.97		-29.1492	1457.66		-29.3767	1495.28
	20.0779	1255.11		20.0158	1477.43		20.0507	1732.46			-29.2427	1319.29		-29.1322	1460.02		-29.3575	1498.63
	20.0372	1255.13		19.9724	1476.82		20.0115	1732.54			-29.2217	1322.52		-29.115	1462.28		-29.3375	1501.93
	19.9968	1255.25		19.9287	1476.19		19.9721	1732.56			-29.2003	1325.67		-29.0974	1464.45		-29.3169	1505.17
	19.9568	1255.46		19.8848	1475.52		19.9322	1732.52			-29.1783	1328.75		-29.0794	1466.54		-29.2958	1508.35
	19.9171	1255.75		19.8407	1474.81		19.8921	1732.43			-29.1559	1331.76		-29.061	1468.54		-29.274	1511.47
	19.8776	1256.11		19.7964	1474.09		19.8516	1732.29			-29.1329	1334.71		-29.0423	1470.46		-29.2516	1514.53
	19.8383	1256.53		19.7519	1473.34		19.8108	1732.09			-29.1093	1337.6		-29.0232	1472.29		-29.2286	1517.54
	19.7992	1257.01		19.7073	1472.56		19.7697	1731.85			-29.0853	1340.43		-29.0038	1474.02		-29.205	1520.49
	19.7601	1257.53		19.6625	1471.76		19.7283	1731.57			-29.0608	1343.18		-28.9841	1475.67		-29.1808	1523.38
	19.7212	1258.1		19.6176	1470.94		19.6867	1731.25			-29.0359	1345.86		-28.964	1477.22		-29.156	1526.22
	19.6823	1258.7		19.5725	1470.1		19.6448	1730.87			-29.0107	1348.45		-28.9437	1478.7		-29.1308	1528.99
	19.6433	1259.32		19.5272	1469.23		19.6026	1730.45			-28.9851	1350.96		-28.9229	1480.08		-29.105	1531.68
	19.6043	1259.93		19.4817	1468.32		19.56	1729.97			-28.9591	1353.39		-28.9019	1481.39		-29.0787	1534.32
	19.565	1260.55		19.436	1467.39		19.5172	1729.45			-28.9326	1355.75		-28.8806	1482.61		-29.052	1536.87
	19.5257	1261.16		19.3901	1466.41		19.474	1728.87			-28.9058	1358.03		-28.8589	1483.75		-29.0249	1539.35
	19.4862	1261.77		19.3439	1465.41		19.4305	1728.23			-28.8787	1360.23		-28.8369	1484.83		-28.9974	1541.74
	19.4465	1262.37		19.2976	1464.38		19.3866	1727.54			-28.8513	1362.35		-28.8144	1485.85		-28.9695	1544.04
	19.4066	1262.94		19.2511	1463.34		19.3424	1726.79			-28.8235	1364.39		-28.7916	1486.8		-28.9414	1546.24
	19.3665	1263.49		19.2046	1462.29		19.2979	1726			-28.7954	1366.35		-28.7684	1487.69		-28.9129	1548.36
	19.3262	1264.03		19.1578	1461.21		19.2531	1725.16			-28.767	1368.25		-28.7449	1488.52		-28.8842	1550.39
	19.2858	1264.55		19.1109	1460.12		19.2079	1724.26			-28.7381	1370.11		-28.7211	1489.28		-28.8552	1552.32
	19.2451	1265.05		19.0639	1459.01		19.1624	1723.31			-28.7087	1371.92		-28.6969	1489.99		-28.8259	1554.17
	19.2042	1265.52		19.0167	1457.89		19.1166	1722.32			-28.6789	1373.68		-28.6724	1490.63		-28.7963	1555.94
	19.1631	1265.94		18.9694	1456.76		19.0704	1721.28			-28.6487	1375.41		-28.6474	1491.24		-28.7663	1557.65
	19.1216	1266.32		18.922	1455.63		19.024	1720.21			-28.6182	1377.07		-28.6221	1491.8		-28.7359	1559.32
	19.0799	1266.67		18.8746	1454.5		18.9774	1719.11			-28.5873	1378.67		-28.5963	1492.33		-28.7049	1560.97
	19.0381	1267.01		18.8272	1453.38		18.9306	1717.99			-28.5561	1380.21		-28.5702	1492.81		-28.6735	1562.58
	18.9963	1267.37		18.7797	1452.27		18.8836	1716.86			-28.5247	1381.68		-28.5438	1493.24		-28.6415	1564.17
	18.9546	1267.74		18.7322	1451.18		18.8365	1715.72			-28.4929	1383.09		-28.5171	1493.61		-28.6091	1565.74
	18.9129	1268.14		18.6849	1450.12		18.7893	1714.58			-28.4609	1384.44		-28.49	1493.93		-28.5761	1567.28
	18.8712	1268.56		18.6377	1449.1		18.742	1713.44			-28.4286	1385.73		-28.4626	1494.22		-28.5428	1568.78
	18.8295	1268.99		18.5906	1448.13		18.6946	1712.29			-28.396	1386.97		-28.4349	1494.47		-28.5092	1570.24
	18.7878	1269.44		18.5436	1447.18		18.647	1711.13			-28.3631	1388.16		-28.4068	1494.68		-28.4751	1571.67
	18.7462	1269.9		18.4967	1446.27		18.5993	1709.95			-28.3299	1389.3		-28.3784	1494.88		-28.4407	1573.05
	18.7046	1270.38		18.4499	1445.4		18.5514	1708.76			-28.2963	1390.41		-28.3495	1495.05		-28.406	1574.4
	18.6631	1270.88		18.4033	1444.57		18.5033	1707.55			-28.2623	1391.52		-28.3202	1495.19		-28.3709	1575.71
	18.6216	1271.4		18.3569	1443.8		18.4552	1706.35			-28.2277	1392.64		-28.2906	1495.32		-28.3354	1576.99
	18.5801	1271.94		18.3106	1443.08		18.407	1705.14			-28.1926	1393.75		-28.2607	1495.41		-28.2997	1578.22
	18.5387	1272.48		18.2646	1442.42		18.3587	1703.94			-28.1571	1394.87		-28.2304	1495.48		-28.2636	1579.42
	18.4972	1273.04		18.2188	1441.82		18.3105	1702.76			-28.1211	1395.99		-28.1998	1495.52		-28.2272	1580.59
	18.4557	1273.59		18.1733	1441.3		18.2623	1701.59			-28.0847	1397.11		-28.1689	1495.53		-28.1905	1581.72
	18.4142	1274.16		18.1282	1440.88		18.2141	1700.44			-28.048	1398.2		-28.1377	1495.5		-28.1535	1582.83
	18.3728	1274.76		18.0835	1440.55		18.166	1699.32			-28.0109	1399.27		-28.1063	1495.44		-28.1162	1583.91
	18.3316	1275.39		18.0391	1440.31		18.118	1698.23			-27.9736	1400.33		-28.0747	1495.34		-28.0786	1584.95
	18.2904	1276.04		17.995	1440.14		18.0701	1697.17			-27.9359	1401.37		-28.0427	1495.23		-28.0408	1585.95
	18.2492	1276.7		17.9512	1440.05		18.0223	1696.15			-27.8979	1402.39		-28.0102	1495.12		-28.0028	1586.9
	18.2079	1277.36		17.9077	1440.03		17.9746	1695.16			-27.8596	1403.37		-27.9773	1495.04		-27.9645	1587.81
	18.1667	1278.03		17.8645	1440.08		17.927	1694.21			-27.8212	1404.32		-27.9438	1494.98		-27.9261	1588.69
	18.1254	1278.7		17.8216	1440.21		17.8794	1693.28			-27.7826	1405.22		-27.9097	1494.95		-27.8874	1589.54
	18.0842	1279.38		17.7791	1440.42		17.832	1692.38			-27.7439	1406.08		-27.8752	1494.95		-27.8485	1590.35
	18.043	1280.07		17.7368	1440.7		17.7845	1691.51			-27.705	1406.87		-27.8401	1494.98		-27.8094	1591.12
	18.0017	1280.73		17.6948	1441.05		17.7372	1690.66			-27.6661	1407.6		-27.8045	1495.04		-27.7702	1591.85
	17.9602	1281.38		17.6531	1441.48		17.6898	1689.83			-27.6273	1408.25		-27.7683	1495.15		-27.7308	1592.54
	17.9186	1282		17.6117	1441.99		17.6426	1689.03			-27.5885	1408.78		-27.7314	1495.31		-27.6912	1593.2
	17.8768	1282.58		17.5706	1442.55		17.5954	1688.27			-27.55	1409.2		-27.6939	1495.55		-27.6514	1593.84
	17.8348	1283.14		17.5296	1443.17		17.5483	1687.52			-27.5116	1409.5		-27.6557	1495.84		-27.6113	1594.46
	17.7926	1283.66		17.4887	1443.81		17.5013	1686.81			-27.4734	1409.69		-27.6169	1496.19		-27.5709	1595.08
	17.7502	1284.15		17.4479	1444.48		17.4543	1686.12			-27.4354	1409.76		-27.5774	1496.61		-27.5303	1595.68
	17.7076	1284.6		17.407	1445.15		17.4074	1685.44			-27.3975	1409.73		-27.5372	1497.11		-27.4894	1596.29
	17.6648	1285.01		17.366	1445.8		17.3604	1684.77			-27.3597	1409.61		-27.4963	1497.69		-27.448	1596.92
	17.6218	1285.38		17.3248	1446.42		17.3135	1684.11			-27.3218	1409.42		-27.4545	1498.35		-27.4062	1597.57
	17.5784	1285.7		17.2834	1447		17.2665	1683.45			-27.2839	1409.17		-27.4121	1499.09		-27.3639	1598.27
	17.5348	1285.98		17.2417	1447.55		17.2193	1682.76			-27.2459	1408.87		-27.369	1499.9		-27.3212	1599
	17.491	1286.2		17.1998	1448.05		17.1719	1682.04			-27.2077	1408.52		-27.3252	1500.79		-27.2781	1599.74
	17.4469	1286.38		17.1576	1448.51		17.1242	1681.27			-27.1694	1408.14		-27.2808	1501.74		-27.2347	1600.48
	17.4025	1286.51		17.1151	1448.92		17.0763	1680.48			-27.1309	1407.72		-27.2357	1502.75		-27.191	1601.22
	17.358	1286.61		17.0723	1449.28		17.0282	1679.65			-27.0921	1407.28		-27.19	1503.84		-27.147	1601.96
	17.3133	1286.67		17.0292	1449.59		16.98	1678.81			-27.053	1406.83		-27.1437	1504.98		-27.1028	1602.7
	17.2684	1286.69		16.9858	1449.86		16.9316	1677.95			-27.0136	1406.37		-27.0969	1506.17		-27.0583	1603.43
	17.2231	1286.66		16.9421	1450.09		16.8831	1677.07			-26.974	1405.88		-27.0497	1507.39		-27.0135	1604.17
	17.1776	1286.57		16.8982	1450.28		16.8345	1676.17			-26.9341	1405.37		-27.0019	1508.65		-26.9685	1604.9
	17.1318	1286.41		16.8541	1450.43		16.7857	1675.26			-26.8939	1404.86		-26.9537	1509.95		-26.9231	1605.65
	17.0856	1286.2		16.8097	1450.53		16.7369	1674.34			-26.8533	1404.35		-26.905	1511.29		-26.8773	1606.42
	17.0391	1285.92		16.765	1450.6		16.6882	1673.44			-26.8123	1403.85		-26.8559	1512.65		-26.8311	1607.22
	16.9923	1285.59		16.7201	1450.64		16.6395	1672.56			-26.7708	1403.37		-26.8064	1514.05		-26.7845	1608.05
	16.9452	1285.21		16.6751	1450.66		16.5909	1671.7			-26.7289	1402.91		-26.7564	1515.47		-26.7376	1608.91
	16.8978	1284.76		16.6299	1450.65		16.5423	1670.85			-26.6866	1402.48		-26.7059	1516.92		-26.6903	1609.79
	16.8501	1284.27		16.5845	1450.59		16.4938	1670.03			-26.644	1402.05		-26.6551	1518.4		-26.6426	1610.7
	16.8021	1283.72		16.5387	1450.5		16.4454	1669.23			-26.6009	1401.64		-26.6037	1519.93		-26.5945	1611.64
	16.7537	1283.11		16.4929	1450.39		16.3969	1668.44			-26.5574	1401.24		-26.5517	1521.51		-26.5459	1612.62
	16.7049	1282.42		16.4469	1450.26		16.3485	1667.66			-26.5136	1400.86		-26.4992	1523.14		-26.4968	1613.66
	16.6558	1281.67		16.4008	1450.13		16.3001	1666.9			-26.4694	1400.48		-26.4462	1524.82		-26.4472	1614.75
	16.6063	1280.85		16.3546	1449.98		16.2517	1666.14			-26.425	1400.11		-26.3928	1526.53		-26.3971	1615.89
	16.5565	1279.97		16.3083	1449.82		16.2032	1665.38			-26.3803	1399.72		-26.3389	1528.27		-26.3465	1617.08
	16.5063	1279.04		16.2618	1449.63		16.1546	1664.62			-26.3353	1399.31		-26.2846	1530.03		-26.2954	1618.32
	16.456	1278.06		16.215	1449.4		16.1061	1663.87			-26.2902	1398.88		-26.2299	1531.82		-26.2439	1619.59
	16.4054	1277.04		16.168	1449.13		16.0575	1663.14			-26.245	1398.42		-26.1749	1533.63		-26.1919	1620.9
	16.3545	1275.99		16.1208	1448.83		16.009	1662.42			-26.1995	1397.94		-26.1194	1535.46		-26.1395	1622.25
	16.3035	1274.9		16.0733	1448.49		15.9605	1661.73			-26.1538	1397.44		-26.0635	1537.31		-26.0866	1623.65
	16.2521	1273.77		16.0257	1448.13		15.912	1661.05			-26.1077	1396.97		-26.0073	1539.17		-26.0333	1625.09
	16.2005	1272.6		15.9778	1447.73		15.8634	1660.38			-26.0612	1396.52		-25.9507	1541.05		-25.9794	1626.58
	16.1487	1271.39		15.9297	1447.28		15.8148	1659.7			-26.0142	1396.11		-25.8936	1542.97		-25.9249	1628.14
	16.0967	1270.17		15.8814	1446.8		15.766	1659			-25.9667	1395.75		-25.8359	1544.93		-25.8698	1629.78
	16.0446	1268.93		15.8328	1446.28		15.717	1658.27			-25.9187	1395.44		-25.7777	1546.94		-25.814	1631.49
	15.9923	1267.68		15.7841	1445.74		15.6677	1657.49			-25.8701	1395.17		-25.719	1548.99		-25.7577	1633.28
	15.9399	1266.41		15.7352	1445.16		15.6181	1656.67			-25.8211	1394.96		-25.6598	1551.08		-25.7008	1635.13
	15.8874	1265.14		15.6861	1444.56		15.5683	1655.82			-25.7715	1394.8		-25.6001	1553.21		-25.6433	1637.03
	15.8348	1263.88		15.6368	1443.93		15.5182	1654.92			-25.7214	1394.69		-25.5399	1555.36		-25.5854	1638.99
	15.7823	1262.62		15.5874	1443.28		15.4679	1653.99			-25.6707	1394.65		-25.4794	1557.55		-25.5268	1641.01
	15.7297	1261.38		15.5379	1442.61		15.4173	1653.03			-25.6195	1394.66		-25.4184	1559.75		-25.4677	1643.09
	15.6772	1260.15		15.4882	1441.93		15.3666	1652.04			-25.5676	1394.73		-25.357	1561.97		-25.408	1645.21
	15.6246	1258.94		15.4384	1441.24		15.3158	1651.05			-25.5152	1394.88		-25.2953	1564.19		-25.3479	1647.38
	15.5721	1257.75		15.3886	1440.53		15.2649	1650.06			-25.462	1395.11		-25.2334	1566.39		-25.2872	1649.59
	15.5197	1256.57		15.3385	1439.82		15.2141	1649.07			-25.4082	1395.41		-25.1712	1568.58		-25.226	1651.84
	15.4672	1255.41		15.2884	1439.1		15.1632	1648.11			-25.3538	1395.79		-25.1088	1570.74		-25.1643	1654.14
	15.4146	1254.26		15.2383	1438.38		15.1125	1647.19			-25.2986	1396.26		-25.0462	1572.89		-25.1021	1656.48
	15.3622	1253.13		15.1881	1437.68		15.062	1646.32			-25.2427	1396.82		-24.9833	1575.04		-25.0394	1658.84
	15.3098	1252.03		15.1379	1436.99		15.0117	1645.5			-25.1861	1397.46		-24.9202	1577.18		-24.9764	1661.23
	15.2574	1250.97		15.0876	1436.3		14.9616	1644.74			-25.1288	1398.18		-24.8567	1579.3		-24.913	1663.62
	15.2051	1249.92		15.0373	1435.62		14.9117	1644.02			-25.0708	1398.99		-24.7931	1581.4		-24.8494	1666
	15.1528	1248.89		14.987	1434.93		14.862	1643.36			-25.0121	1399.87		-24.7293	1583.47		-24.7854	1668.39
	15.1004	1247.85		14.9364	1434.22		14.8125	1642.73			-24.9528	1400.82		-24.6653	1585.5		-24.7212	1670.77
	15.0478	1246.81		14.8857	1433.5		14.763	1642.13			-24.893	1401.84		-24.6012	1587.5		-24.6566	1673.15
	14.995	1245.75		14.8348	1432.74		14.7136	1641.55			-24.8325	1402.92		-24.5369	1589.47		-24.5917	1675.54
	14.942	1244.68		14.7837	1431.95		14.6642	1640.98			-24.7714	1404.06		-24.4725	1591.39		-24.5264	1677.95
	14.8889	1243.6		14.7324	1431.13		14.6149	1640.43			-24.7097	1405.29		-24.4079	1593.29		-24.4607	1680.37
	14.8358	1242.54		14.6808	1430.28		14.5656	1639.91			-24.6472	1406.6		-24.3432	1595.16		-24.3947	1682.81
	14.7828	1241.51		14.6291	1429.4		14.5165	1639.42			-24.5841	1408.01		-24.2782	1597		-24.3282	1685.26
	14.7299	1240.53		14.5773	1428.5		14.4674	1638.96			-24.5202	1409.5		-24.213	1598.84		-24.2614	1687.73
	14.6772	1239.6		14.5253	1427.6		14.4184	1638.53			-24.4557	1411.06		-24.1475	1600.68		-24.1942	1690.22
	14.6245	1238.7		14.4732	1426.68		14.3694	1638.11			-24.3905	1412.69		-24.0816	1602.5		-24.1266	1692.73
	14.5719	1237.83		14.421	1425.74		14.3205	1637.71			-24.3247	1414.4		-24.0155	1604.32		-24.0586	1695.26
	14.5194	1236.99		14.3686	1424.78		14.2715	1637.33			-24.2583	1416.17		-23.9491	1606.13		-23.9902	1697.82
	14.467	1236.19		14.316	1423.8		14.2225	1636.94			-24.1913	1417.99		-23.8824	1607.95		-23.9214	1700.39
	14.4147	1235.44		14.2634	1422.81		14.1734	1636.53			-24.1239	1419.87		-23.8153	1609.77		-23.8522	1703
	14.3627	1234.75		14.2106	1421.81		14.124	1636.07			-24.0559	1421.79		-23.7478	1611.6		-23.7826	1705.65
	14.3108	1234.11		14.1577	1420.8		14.0742	1635.56			-23.9874	1423.77		-23.68	1613.44		-23.7125	1708.32
	14.2591	1233.51		14.1048	1419.77		14.0241	1634.97			-23.9183	1425.8		-23.6118	1615.28		-23.6421	1711.01
	14.2076	1232.96		14.0516	1418.73		13.9735	1634.31			-23.8487	1427.88		-23.5432	1617.13		-23.5713	1713.72
	14.1561	1232.45		13.9984	1417.68		13.9226	1633.6			-23.7787	1430.02		-23.4743	1618.99		-23.5003	1716.43
	14.1049	1231.97		13.945	1416.61		13.8713	1632.82			-23.7081	1432.19		-23.405	1620.86		-23.4291	1719.14
	14.0537	1231.52		13.8916	1415.53		13.8196	1631.97			-23.637	1434.41		-23.3353	1622.74		-23.3576	1721.84
	14.0026	1231.11		13.838	1414.43		13.7676	1631.07			-23.5654	1436.68		-23.2653	1624.62		-23.2859	1724.53
	13.9517	1230.73		13.7843	1413.33		13.7153	1630.11			-23.4933	1439.01		-23.195	1626.49		-23.214	1727.2
	13.9009	1230.39		13.7306	1412.22		13.6628	1629.13			-23.4205	1441.4		-23.1246	1628.33		-23.1419	1729.87
	13.8502	1230.08		13.6768	1411.1		13.6102	1628.13			-23.347	1443.88		-23.054	1630.14		-23.0696	1732.51
	13.7997	1229.8		13.6229	1409.99		13.5576	1627.12			-23.2729	1446.43		-22.9833	1631.91		-22.997	1735.16
	13.7491	1229.54		13.569	1408.87		13.5049	1626.13			-23.1981	1449.05		-22.9124	1633.65		-22.9242	1737.8
	13.6986	1229.29		13.515	1407.75		13.4522	1625.14			-23.1226	1451.75		-22.8414	1635.36		-22.8511	1740.44
	13.6481	1229.04		13.461	1406.63		13.3996	1624.19			-23.0465	1454.54		-22.7701	1637.05		-22.7776	1743.09
	13.5975	1228.77		13.4069	1405.51		13.3471	1623.27			-22.9696	1457.4		-22.6987	1638.73		-22.704	1745.72
	13.5467	1228.49		13.3527	1404.4		13.2948	1622.39			-22.8921	1460.34		-22.627	1640.38		-22.6301	1748.34
	13.4958	1228.18		13.2986	1403.28		13.2427	1621.56			-22.814	1463.33		-22.5552	1642		-22.5561	1750.93
	13.4448	1227.87		13.2443	1402.15		13.1907	1620.76			-22.7354	1466.38		-22.4833	1643.59		-22.482	1753.47
	13.3938	1227.55		13.1901	1401.02		13.1388	1620			-22.6562	1469.46		-22.4112	1645.14		-22.4078	1755.98
	13.3428	1227.23		13.1357	1399.89		13.087	1619.28			-22.5766	1472.58		-22.3391	1646.65		-22.3335	1758.43
	13.2917	1226.92		13.0813	1398.75		13.0353	1618.58			-22.4966	1475.71		-22.2668	1648.1		-22.2592	1760.85
	13.2407	1226.62		13.0269	1397.62		12.9838	1617.93			-22.4163	1478.86		-22.1945	1649.52		-22.1847	1763.24
	13.1897	1226.34		12.9725	1396.49		12.9324	1617.29			-22.3355	1482.02		-22.1219	1650.91		-22.11	1765.6
	13.1388	1226.07		12.918	1395.36		12.881	1616.68			-22.2543	1485.19		-22.0491	1652.28		-22.0351	1767.95
	13.0879	1225.81		12.8634	1394.22		12.8297	1616.09			-22.1729	1488.36		-21.9761	1653.63		-21.9599	1770.28
	13.037	1225.55		12.8087	1393.06		12.7785	1615.52			-22.0912	1491.5		-21.9029	1654.95		-21.8846	1772.6
	12.986	1225.29		12.7539	1391.89		12.7272	1614.95			-22.0093	1494.61		-21.8295	1656.24		-21.809	1774.91
	12.9349	1225.01		12.6989	1390.7		12.6759	1614.36			-21.9273	1497.68		-21.7559	1657.52		-21.7331	1777.22
	12.8838	1224.73		12.6439	1389.5		12.6244	1613.75			-21.8451	1500.71		-21.682	1658.77		-21.6568	1779.53
	12.8325	1224.42		12.5888	1388.29		12.5727	1613.11			-21.7626	1503.73		-21.6078	1660		-21.5803	1781.85
	12.7811	1224.1		12.5335	1387.07		12.5208	1612.42			-21.6799	1506.74		-21.5335	1661.2		-21.5034	1784.18
	12.7295	1223.75		12.4783	1385.84		12.4686	1611.67			-21.5968	1509.74		-21.4588	1662.38		-21.4261	1786.52
	12.6779	1223.38		12.4229	1384.6		12.4161	1610.86			-21.5134	1512.74		-21.3839	1663.54		-21.3485	1788.9
	12.6262	1223.02		12.3676	1383.37		12.3634	1610.01			-21.4296	1515.74		-21.3086	1664.71		-21.2703	1791.3
	12.5744	1222.65		12.3124	1382.17		12.3105	1609.14			-21.3454	1518.74		-21.2328	1665.88		-21.1918	1793.72
	12.5226	1222.27		12.2573	1380.99		12.2576	1608.26			-21.261	1521.73		-21.1566	1667.07		-21.1128	1796.16
	12.4707	1221.89		12.2024	1379.85		12.2048	1607.39			-21.1762	1524.7		-21.08	1668.26		-21.0336	1798.61
	12.4187	1221.49		12.1476	1378.76		12.152	1606.53			-21.0912	1527.64		-21.0029	1669.45		-20.9539	1801.07
	12.3664	1221.06		12.0931	1377.7		12.0992	1605.7			-21.0059	1530.57		-20.9255	1670.65		-20.8739	1803.54
	12.3139	1220.58		12.0387	1376.69		12.0466	1604.88			-20.9204	1533.46		-20.8476	1671.85		-20.7935	1806.03
	12.2612	1220.07		11.9846	1375.75		11.9939	1604.07			-20.8347	1536.33		-20.7693	1673.05		-20.7126	1808.55
	12.2082	1219.51		11.9309	1374.89		11.9414	1603.29			-20.7488	1539.15		-20.6907	1674.25		-20.6312	1811.09
	12.1549	1218.91		11.8776	1374.13		11.8888	1602.53			-20.6627	1541.93		-20.6115	1675.47		-20.5494	1813.67
	12.1014	1218.27		11.8248	1373.48		11.8364	1601.81			-20.5765	1544.65		-20.532	1676.69		-20.467	1816.27
	12.0476	1217.58		11.7725	1372.93		11.7841	1601.13			-20.4903	1547.31		-20.4519	1677.93		-20.3842	1818.91
	11.9935	1216.85		11.7208	1372.51		11.732	1600.49			-20.404	1549.9		-20.3715	1679.18		-20.3009	1821.56
	11.9392	1216.07		11.6696	1372.22		11.6799	1599.89			-20.3176	1552.43		-20.2906	1680.44		-20.2172	1824.23
	11.8845	1215.24		11.6191	1372.06		11.6279	1599.32			-20.2312	1554.89		-20.2094	1681.69		-20.1331	1826.9
	11.8294	1214.35		11.5691	1372.04		11.576	1598.78			-20.1446	1557.3		-20.1278	1682.92		-20.0488	1829.55
	11.774	1213.39		11.5197	1372.15		11.5242	1598.26			-20.0579	1559.66		-20.046	1684.15		-19.9642	1832.15
	11.7181	1212.33		11.4708	1372.37		11.4724	1597.77			-19.9711	1561.97		-19.9637	1685.36		-19.8796	1834.71
	11.6617	1211.18		11.4224	1372.71		11.4208	1597.33			-19.8842	1564.21		-19.8812	1686.57		-19.7948	1837.22
	11.6047	1209.94		11.3745	1373.16		11.3693	1596.92			-19.7972	1566.39		-19.7983	1687.76		-19.7098	1839.69
	11.5473	1208.61		11.327	1373.73		11.3179	1596.54			-19.7101	1568.5		-19.7151	1688.94		-19.6246	1842.15
	11.4896	1207.21		11.2799	1374.38		11.2666	1596.18			-19.6231	1570.54		-19.6315	1690.12		-19.539	1844.6
	11.4316	1205.77		11.2331	1375.12		11.2153	1595.83			-19.5361	1572.48		-19.5476	1691.3		-19.4531	1847.05
	11.3734	1204.29		11.1866	1375.92		11.1639	1595.5			-19.4492	1574.32		-19.4633	1692.47		-19.3668	1849.5
	11.3151	1202.8		11.1402	1376.77		11.1126	1595.17			-19.3625	1576.05		-19.3787	1693.65		-19.2801	1851.96
	11.2567	1201.28		11.0939	1377.66		11.0612	1594.85			-19.276	1577.65		-19.2936	1694.85		-19.193	1854.43
	11.1981	1199.75		11.0477	1378.56		11.0099	1594.53			-19.1898	1579.12		-19.208	1696.07		-19.1056	1856.89
	11.1395	1198.22		11.0014	1379.47		10.9586	1594.23			-19.1038	1580.46		-19.1219	1697.32		-19.0179	1859.35
	11.0809	1196.69		10.955	1380.37		10.9072	1593.93			-19.0181	1581.67		-19.0353	1698.61		-18.9297	1861.82
	11.0224	1195.18		10.9084	1381.24		10.8558	1593.62			-18.9326	1582.76		-18.9482	1699.93		-18.8412	1864.29
	10.9639	1193.68		10.8615	1382.07		10.8042	1593.29			-18.8471	1583.76		-18.8606	1701.28		-18.7522	1866.76
	10.9054	1192.21		10.8144	1382.84		10.7525	1592.95			-18.7617	1584.67		-18.7726	1702.66		-18.663	1869.24
	10.8472	1190.78		10.7668	1383.55		10.7008	1592.61			-18.6763	1585.5		-18.6841	1704.05		-18.5733	1871.72
	10.789	1189.38		10.7189	1384.17		10.649	1592.25			-18.5909	1586.26		-18.5953	1705.46		-18.4832	1874.22
	10.731	1188.02		10.6703	1384.69		10.5971	1591.9			-18.5055	1586.96		-18.5061	1706.88		-18.3926	1876.73
	10.6731	1186.69		10.6211	1385.09		10.5452	1591.53			-18.42	1587.6		-18.4165	1708.34		-18.3017	1879.24
	10.6153	1185.39		10.5713	1385.37		10.4932	1591.16			-18.3344	1588.2		-18.3264	1709.82		-18.2105	1881.74
	10.5576	1184.13		10.5208	1385.54		10.4411	1590.79			-18.2487	1588.77		-18.236	1711.33		-18.119	1884.24
	10.5	1182.89		10.4698	1385.61		10.389	1590.4			-18.1627	1589.32		-18.1451	1712.87		-18.0272	1886.73
	10.4424	1181.68		10.4184	1385.6		10.3367	1589.99			-18.0765	1589.85		-18.0538	1714.44		-17.9351	1889.22
	10.3849	1180.49		10.3665	1385.51		10.2843	1589.57			-17.99	1590.38		-17.9622	1716.02		-17.8425	1891.71
	10.3274	1179.31		10.3141	1385.34		10.2318	1589.15			-17.9031	1590.92		-17.8703	1717.63		-17.7496	1894.22
	10.2699	1178.15		10.2613	1385.09		10.1792	1588.72			-17.8159	1591.48		-17.778	1719.25		-17.6564	1896.73
	10.2124	1177.01		10.208	1384.76		10.1267	1588.31			-17.7282	1592.06		-17.6855	1720.87		-17.5627	1899.25
	10.155	1175.9		10.1544	1384.38		10.0742	1587.91			-17.6402	1592.66		-17.5927	1722.49		-17.4688	1901.77
	10.0977	1174.82		10.1006	1383.96		10.0217	1587.53			-17.5517	1593.3		-17.4997	1724.1		-17.3745	1904.3
	10.0405	1173.78		10.0465	1383.51		9.96931	1587.17			-17.4627	1593.98		-17.4065	1725.71		-17.2799	1906.81
	9.98339	1172.77		9.99232	1383.03		9.91703	1586.85			-17.3731	1594.71		-17.313	1727.31		-17.1852	1909.28
	9.92642	1171.81		9.93793	1382.53		9.86491	1586.56			-17.283	1595.49		-17.2193	1728.92		-17.0904	1911.72
	9.86958	1170.88		9.88339	1382.01		9.81292	1586.31			-17.1925	1596.31		-17.1253	1730.54		-16.9955	1914.11
	9.81285	1170		9.82874	1381.48		9.76104	1586.09			-17.1014	1597.19		-17.031	1732.17		-16.9006	1916.45
	9.75625	1169.16		9.77403	1380.96		9.70924	1585.9			-17.0098	1598.1		-16.9364	1733.81		-16.8055	1918.75
	9.69977	1168.37		9.71929	1380.44		9.65748	1585.72			-16.9178	1599.06		-16.8417	1735.44		-16.7104	1921.01
	9.64343	1167.62		9.66445	1379.92		9.60571	1585.55			-16.8252	1600.08		-16.7467	1737.07		-16.6152	1923.23
	9.58723	1166.91		9.60946	1379.38		9.55387	1585.37			-16.7321	1601.16		-16.6515	1738.69		-16.5198	1925.41
	9.53118	1166.25		9.55428	1378.82		9.50194	1585.18			-16.6382	1602.31		-16.5562	1740.3		-16.4243	1927.57
	9.47529	1165.63		9.49889	1378.23		9.44991	1584.99			-16.5438	1603.54		-16.4607	1741.89		-16.3286	1929.7
	9.41953	1165.06		9.44331	1377.62		9.39776	1584.78			-16.4487	1604.85		-16.3651	1743.46		-16.2328	1931.79
	9.36391	1164.53		9.38758	1376.99		9.34551	1584.55			-16.353	1606.22		-16.2694	1745.01		-16.1369	1933.86
	9.30843	1164.04		9.33174	1376.35		9.29317	1584.32			-16.2568	1607.65		-16.1735	1746.55		-16.0408	1935.9
	9.25312	1163.6		9.27578	1375.7		9.24078	1584.08			-16.16	1609.14		-16.0773	1748.11		-15.9445	1937.93
	9.19798	1163.21		9.21967	1375.03		9.18833	1583.83			-16.0628	1610.68		-15.9808	1749.69		-15.848	1939.94
	9.143	1162.87		9.16339	1374.33		9.13582	1583.58			-15.965	1612.28		-15.884	1751.29		-15.7513	1941.93
	9.08813	1162.57		9.10689	1373.6		9.08323	1583.31			-15.8667	1613.92		-15.7869	1752.91		-15.6545	1943.92
	9.03333	1162.3		9.05013	1372.82		9.03052	1583.02			-15.7681	1615.6		-15.6895	1754.56		-15.5574	1945.87
	8.97859	1162.05		8.99317	1372.01		8.97771	1582.72			-15.669	1617.32		-15.5918	1756.24		-15.4603	1947.81
	8.9239	1161.83		8.93604	1371.17		8.92476	1582.39			-15.5695	1619.07		-15.4937	1757.94		-15.363	1949.71
	8.86931	1161.64		8.87877	1370.31		8.87163	1582.03			-15.4696	1620.86		-15.3954	1759.67		-15.2655	1951.59
	8.81486	1161.49		8.82131	1369.42		8.81826	1581.62			-15.3693	1622.68		-15.2967	1761.42		-15.1679	1953.44
	8.76058	1161.39		8.76367	1368.49		8.76463	1581.16			-15.2686	1624.54		-15.1978	1763.18		-15.0702	1955.26
	8.7065	1161.33		8.70586	1367.54		8.71069	1580.64			-15.1674	1626.44		-15.0986	1764.96		-14.9725	1957.03
	8.6526	1161.32		8.6479	1366.56		8.65645	1580.07			-15.0658	1628.38		-14.9992	1766.73		-14.8746	1958.77
	8.59885	1161.36		8.58976	1365.54		8.60192	1579.44			-14.9637	1630.37		-14.8995	1768.52		-14.7766	1960.48
	8.54527	1161.43		8.53146	1364.5		8.54721	1578.79			-14.8612	1632.4		-14.7996	1770.31		-14.6785	1962.16
	8.49189	1161.56		8.47301	1363.43		8.49247	1578.13			-14.7582	1634.47		-14.6995	1772.11		-14.5803	1963.82
	8.43875	1161.75		8.41444	1362.34		8.43779	1577.49			-14.6546	1636.6		-14.5992	1773.91		-14.4819	1965.45
	8.38581	1161.99		8.35581	1361.25		8.38321	1576.88			-14.5506	1638.8		-14.4987	1775.71		-14.3833	1967.07
	8.33305	1162.28		8.29722	1360.16		8.32879	1576.31			-14.446	1641.05		-14.3981	1777.5		-14.2844	1968.68
	8.28045	1162.62		8.23876	1359.1		8.27454	1575.79			-14.3409	1643.35		-14.2973	1779.28		-14.1853	1970.3
	8.22794	1162.99		8.18051	1358.08		8.22048	1575.31			-14.2354	1645.69		-14.1964	1781.04		-14.0858	1971.93
	8.17545	1163.37		8.12249	1357.12		8.16659	1574.88			-14.1296	1648.07		-14.0955	1782.76		-13.9861	1973.54
	8.12292	1163.76		8.06476	1356.21		8.11281	1574.48			-14.0234	1650.46		-13.9945	1784.44		-13.8863	1975.14
	8.07035	1164.15		8.00734	1355.36		8.05906	1574.09			-13.9169	1652.86		-13.8936	1786.07		-13.7864	1976.69
	8.01774	1164.55		7.9503	1354.58		8.0053	1573.72			-13.8102	1655.28		-13.7926	1787.68		-13.6864	1978.19
	7.96513	1164.96		7.89364	1353.88		7.95151	1573.34			-13.7032	1657.71		-13.6915	1789.27		-13.5864	1979.65
	7.91249	1165.38		7.83734	1353.26		7.89769	1572.98			-13.5961	1660.14		-13.5903	1790.84		-13.4863	1981.07
	7.8598	1165.8		7.78133	1352.69		7.84381	1572.61			-13.4888	1662.55		-13.489	1792.38		-13.3862	1982.44
	7.80701	1166.21		7.72557	1352.18		7.78987	1572.24			-13.3815	1664.93		-13.3877	1793.89		-13.2861	1983.76
	7.75405	1166.59		7.67	1351.7		7.73587	1571.88			-13.2742	1667.26		-13.2863	1795.36		-13.1859	1985.04
	7.70086	1166.94		7.61458	1351.26		7.68181	1571.51			-13.1669	1669.56		-13.1849	1796.8		-13.0857	1986.28
	7.64737	1167.24		7.5593	1350.85		7.62766	1571.13			-13.0596	1671.82		-13.0835	1798.2		-12.9855	1987.49
	7.59357	1167.48		7.50416	1350.47		7.57342	1570.75			-12.9524	1674.04		-12.982	1799.57		-12.8851	1988.67
	7.53944	1167.65		7.44914	1350.13		7.51902	1570.34			-12.845	1676.24		-12.8805	1800.92		-12.7846	1989.82
	7.48496	1167.77		7.39425	1349.81		7.46441	1569.9			-12.7377	1678.41		-12.7788	1802.25		-12.6841	1990.95
	7.43015	1167.82		7.33946	1349.52		7.40952	1569.41			-12.6303	1680.55		-12.6769	1803.58		-12.5834	1992.07
	7.37507	1167.82		7.28478	1349.26		7.35435	1568.88			-12.5229	1682.66		-12.5749	1804.9		-12.4825	1993.19
	7.31973	1167.77		7.23018	1349.02		7.29894	1568.31			-12.4154	1684.74		-12.4725	1806.25		-12.3814	1994.3
	7.26422	1167.69		7.1757	1348.8		7.24332	1567.71			-12.3079	1686.79		-12.3699	1807.63		-12.2801	1995.4
	7.20863	1167.6		7.12132	1348.62		7.18752	1567.08			-12.2005	1688.79		-12.2668	1809.07		-12.1788	1996.5
	7.15304	1167.5		7.06697	1348.44		7.13157	1566.43			-12.0931	1690.74		-12.1633	1810.56		-12.0773	1997.58
	7.09744	1167.41		7.01259	1348.27		7.07549	1565.76			-11.9858	1692.65		-12.0593	1812.1		-11.9756	1998.67
	7.04187	1167.32		6.95812	1348.07		7.01931	1565.08			-11.8785	1694.52		-11.9549	1813.71		-11.8738	1999.76
	6.98639	1167.25		6.90353	1347.87		6.96305	1564.38			-11.7711	1696.37		-11.85	1815.37		-11.7718	2000.85
	6.93106	1167.2		6.8488	1347.63		6.90669	1563.68			-11.6637	1698.2		-11.7446	1817.1		-11.6695	2001.95
	6.87594	1167.2		6.79389	1347.37		6.85022	1562.97			-11.5562	1700		-11.6387	1818.89		-11.5671	2003.06
	6.82107	1167.26		6.7388	1347.07		6.79367	1562.25			-11.4486	1701.78		-11.5323	1820.75		-11.4644	2004.18
	6.76647	1167.36		6.68353	1346.74		6.73704	1561.52			-11.341	1703.54		-11.4255	1822.65		-11.3616	2005.3
	6.71213	1167.52		6.6281	1346.39		6.68037	1560.79			-11.2333	1705.28		-11.3183	1824.6		-11.2585	2006.42
	6.658	1167.72		6.57253	1346.01		6.62368	1560.07			-11.1256	1707		-11.2108	1826.57		-11.1553	2007.55
	6.60404	1167.95		6.51681	1345.6		6.56699	1559.36			-11.0179	1708.68		-11.1031	1828.55		-11.0518	2008.68
	6.55019	1168.2		6.46096	1345.18		6.51027	1558.66			-10.9102	1710.33		-10.9951	1830.55		-10.9481	2009.84
	6.49643	1168.48		6.40498	1344.73		6.45355	1557.96			-10.8024	1711.95		-10.887	1832.54		-10.8441	2011.02
	6.4427	1168.76		6.3489	1344.26		6.39686	1557.28			-10.6946	1713.56		-10.7787	1834.52		-10.7397	2012.23
	6.38891	1169.02		6.29277	1343.78		6.34022	1556.63			-10.5867	1715.14		-10.6703	1836.5		-10.635	2013.47
	6.33494	1169.26		6.2366	1343.3		6.28365	1556			-10.4788	1716.72		-10.5618	1838.47		-10.53	2014.73
	6.28078	1169.45		6.18038	1342.8		6.22711	1555.39			-10.3707	1718.28		-10.4531	1840.42		-10.4247	2016.03
	6.22644	1169.61		6.12408	1342.3		6.17056	1554.78			-10.2625	1719.83		-10.3442	1842.37		-10.3189	2017.37
	6.17195	1169.73		6.06769	1341.77		6.11397	1554.18			-10.1542	1721.39		-10.2352	1844.3		-10.2128	2018.75
	6.11733	1169.83		6.01121	1341.23		6.05731	1553.57			-10.0457	1722.94		-10.1261	1846.23		-10.1061	2020.2
	6.06253	1169.89		5.95467	1340.67		6.00055	1552.95			-9.93712	1724.48		-10.0168	1848.14		-9.99889	2021.72
	6.00748	1169.91		5.89808	1340.1		5.94368	1552.32			-9.82845	1726		-9.90743	1850.03		-9.89109	2023.31
	5.95215	1169.86		5.84146	1339.53		5.88669	1551.67			-9.71973	1727.51		-9.79798	1851.9		-9.78268	2024.99
	5.89649	1169.74		5.78478	1338.94		5.82958	1551.01			-9.61106	1728.97		-9.68848	1853.74		-9.67368	2026.75
	5.84049	1169.55		5.72801	1338.34		5.77234	1550.32			-9.5025	1730.38		-9.57897	1855.54		-9.56412	2028.59
	5.78418	1169.3		5.67108	1337.7		5.71496	1549.62			-9.3941	1731.72		-9.46946	1857.3		-9.45405	2030.49
	5.72758	1168.98		5.61394	1337.03		5.65743	1548.89			-9.28588	1732.99		-9.35991	1859.03		-9.34351	2032.45
	5.67074	1168.6		5.55658	1336.3		5.59977	1548.14			-9.17777	1734.21		-9.25026	1860.74		-9.23253	2034.46
	5.6137	1168.19		5.49898	1335.53		5.54199	1547.37			-9.06968	1735.39		-9.14045	1862.44		-9.12111	2036.53
	5.55652	1167.74		5.44116	1334.72		5.48407	1546.57			-8.96157	1736.54		-9.0305	1864.13		-9.00924	2038.65
	5.49924	1167.27		5.38309	1333.85		5.42598	1545.74			-8.85343	1737.67		-8.92045	1865.8		-8.89688	2040.84
	5.44192	1166.79		5.3248	1332.94		5.36769	1544.87			-8.74524	1738.77		-8.81026	1867.47		-8.78403	2043.09
	5.38462	1166.3		5.26636	1332		5.30918	1543.95			-8.637	1739.86		-8.6999	1869.13		-8.67069	2045.4
	5.32735	1165.82		5.20788	1331.05		5.25047	1543			-8.52872	1740.92		-8.58934	1870.8		-8.55687	2047.78
	5.27016	1165.35		5.14937	1330.1		5.19161	1542.02			-8.42036	1741.97		-8.47863	1872.46		-8.44258	2050.22
	5.21309	1164.89		5.09085	1329.15		5.13267	1541.02			-8.31186	1743.03		-8.36781	1874.11		-8.32783	2052.71
	5.15615	1164.46		5.03231	1328.2		5.07367	1540.02			-8.20314	1744.09		-8.25689	1875.74		-8.21271	2055.25
	5.09932	1164.05		4.97377	1327.26		5.01462	1539			-8.09419	1745.18		-8.14591	1877.35		-8.09728	2057.81
	5.04256	1163.65		4.91524	1326.32		4.95554	1537.99			-7.98504	1746.28		-8.03487	1878.93		-7.98161	2060.39
	4.98582	1163.25		4.85668	1325.38		4.89646	1536.97			-7.87566	1747.39		-7.92379	1880.48		-7.86573	2062.97
	4.92912	1162.85		4.79807	1324.44		4.83742	1535.96			-7.76607	1748.52		-7.81267	1882.01		-7.7497	2065.56
	4.87248	1162.46		4.73943	1323.51		4.77845	1534.96			-7.65631	1749.65		-7.70152	1883.51		-7.63351	2068.14
	4.8159	1162.08		4.6808	1322.58		4.71959	1533.99			-7.54646	1750.77		-7.59037	1884.97		-7.51717	2070.73
	4.75938	1161.71		4.62222	1321.67		4.66083	1533.03			-7.4366	1751.86		-7.47921	1886.4		-7.40069	2073.32
	4.70286	1161.34		4.56372	1320.78		4.60216	1532.1			-7.32678	1752.91		-7.36803	1887.8		-7.28405	2075.91
	4.6463	1160.97		4.50532	1319.92		4.54357	1531.19			-7.21704	1753.91		-7.25681	1889.17		-7.16724	2078.51
	4.58969	1160.58		4.44704	1319.09		4.4851	1530.3			-7.10738	1754.87		-7.1455	1890.52		-7.05028	2081.11
	4.53295	1160.17		4.3889	1318.28		4.42681	1529.45			-6.99777	1755.79		-7.03406	1891.86		-6.9332	2083.71
	4.476	1159.72		4.33088	1317.5		4.36873	1528.65			-6.88816	1756.68		-6.92242	1893.2		-6.81604	2086.31
	4.41877	1159.22		4.273	1316.75		4.31083	1527.89			-6.77856	1757.53		-6.8106	1894.55		-6.69882	2088.89
	4.36127	1158.66		4.21524	1316.04		4.2531	1527.16			-6.66898	1758.36		-6.69863	1895.89		-6.58155	2091.45
	4.30354	1158.05		4.1576	1315.35		4.19552	1526.47			-6.55944	1759.14		-6.58656	1897.22		-6.46427	2094
	4.24557	1157.4		4.10006	1314.69		4.13806	1525.81			-6.44994	1759.89		-6.47438	1898.54		-6.34697	2096.52
	4.18741	1156.7		4.04258	1314.05		4.08074	1525.17			-6.34052	1760.59		-6.36209	1899.85		-6.22966	2099.02
	4.12913	1155.99		3.98516	1313.43		4.02358	1524.57			-6.23116	1761.25		-6.24969	1901.16		-6.11229	2101.51
	4.07085	1155.28		3.92779	1312.82		3.96662	1524.02			-6.12188	1761.86		-6.13718	1902.45		-5.99483	2103.99
	4.01262	1154.58		3.87043	1312.22		3.90985	1523.5			-6.01266	1762.43		-6.02457	1903.74		-5.87728	2106.47
	3.95447	1153.89		3.81303	1311.63		3.85326	1523.03			-5.90348	1762.97		-5.91186	1905.02		-5.75965	2108.94
	3.89639	1153.21		3.75559	1311.03		3.79681	1522.58			-5.79428	1763.47		-5.79902	1906.3		-5.64196	2111.4
	3.83842	1152.56		3.69811	1310.44		3.74046	1522.16			-5.68503	1763.96		-5.68603	1907.58		-5.52421	2113.85
	3.78053	1151.92		3.64055	1309.83		3.68418	1521.75			-5.57576	1764.42		-5.57287	1908.86		-5.40642	2116.29
	3.7227	1151.3		3.5829	1309.22		3.62794	1521.35			-5.46649	1764.86		-5.45951	1910.16		-5.2886	2118.73
	3.66491	1150.68		3.52517	1308.6		3.57177	1520.97			-5.35722	1765.27		-5.34595	1911.47		-5.17075	2121.15
	3.60715	1150.08		3.46745	1307.98		3.51563	1520.6			-5.24793	1765.65		-5.23217	1912.79		-5.05287	2123.56
	3.54942	1149.48		3.40979	1307.39		3.4595	1520.24			-5.13859	1766.02		-5.11817	1914.12		-4.93496	2125.96
	3.49175	1148.89		3.35222	1306.81		3.40336	1519.88			-5.02916	1766.38		-5.00396	1915.47		-4.817	2128.37
	3.43419	1148.33		3.29474	1306.26		3.34723	1519.52			-4.91958	1766.74		-4.88952	1916.82		-4.69892	2130.78
	3.37678	1147.8		3.23736	1305.74		3.29113	1519.18			-4.80985	1767.11		-4.77484	1918.2		-4.58068	2133.21
	3.31954	1147.31		3.18011	1305.25		3.23507	1518.84			-4.70001	1767.47		-4.65986	1919.62		-4.46231	2135.66
	3.26254	1146.87		3.12294	1304.78		3.17901	1518.5			-4.5901	1767.82		-4.54456	1921.06		-4.34383	2138.12
	3.20588	1146.5		3.06584	1304.33		3.1229	1518.15			-4.48013	1768.17		-4.42894	1922.55		-4.22527	2140.59
	3.14966	1146.22		3.00876	1303.89		3.0667	1517.79			-4.37008	1768.5		-4.31302	1924.07		-4.1067	2143.05
	3.0939	1146.03		2.95165	1303.44		3.01039	1517.41			-4.25995	1768.83		-4.19689	1925.61		-3.98813	2145.51
	3.03856	1145.93		2.89449	1303		2.95397	1517			-4.14983	1769.14		-4.08058	1927.16		-3.86959	2147.96
	2.98362	1145.91		2.83731	1302.56		2.89745	1516.57			-4.03976	1769.43		-3.96415	1928.71		-3.75105	2150.39
	2.92904	1145.96		2.78013	1302.12		2.84086	1516.14			-3.92972	1769.7		-3.84764	1930.26		-3.6325	2152.82
	2.87473	1146.07		2.72301	1301.7		2.78419	1515.68			-3.81976	1769.93		-3.73107	1931.8		-3.51401	2155.23
	2.82066	1146.23		2.66606	1301.32		2.72742	1515.22			-3.70993	1770.13		-3.61448	1933.33		-3.39568	2157.6
	2.76678	1146.43		2.60934	1300.98		2.67058	1514.74			-3.60024	1770.29		-3.4979	1934.83		-3.27761	2159.9
	2.71308	1146.67		2.55283	1300.7		2.61373	1514.26			-3.49065	1770.42		-3.38136	1936.31		-3.15987	2162.13
	2.65954	1146.94		2.49649	1300.45		2.55692	1513.79			-3.38115	1770.51		-3.26494	1937.74		-3.04246	2164.27
	2.60612	1147.24		2.44031	1300.23		2.50017	1513.34			-3.2717	1770.59		-3.14866	1939.13		-2.92537	2166.34
	2.55277	1147.55		2.38426	1300.04		2.44346	1512.9			-3.1623	1770.64		-3.03254	1940.48		-2.80863	2168.32
	2.49946	1147.87		2.32838	1299.89		2.3868	1512.46			-3.05295	1770.68		-2.91652	1941.79		-2.69221	2170.22
	2.44617	1148.2		2.27272	1299.78		2.33014	1512.03			-2.94366	1770.69		-2.80052	1943.08		-2.57613	2172.03
	2.39282	1148.52		2.21731	1299.72		2.2735	1511.6			-2.83443	1770.67		-2.68447	1944.38		-2.46036	2173.76
	2.33937	1148.82		2.16215	1299.72		2.21686	1511.17			-2.72523	1770.64		-2.56832	1945.68		-2.34489	2175.42
	2.28584	1149.1		2.1072	1299.76		2.16023	1510.74			-2.61607	1770.6		-2.45206	1947		-2.22971	2177
	2.23223	1149.37		2.0524	1299.83		2.1036	1510.31			-2.50693	1770.53		-2.33573	1948.32		-2.11483	2178.51
	2.17861	1149.63		1.99773	1299.93		2.04693	1509.87			-2.39787	1770.44		-2.21932	1949.66		-2.00025	2179.94
	2.12499	1149.9		1.94317	1300.05		1.99013	1509.4			-2.28887	1770.32		-2.10285	1950.99		-1.88594	2181.3
	2.07139	1150.16		1.88869	1300.19		1.93313	1508.9			-2.17989	1770.18		-1.98634	1952.33		-1.77188	2182.61
	2.0178	1150.43		1.83426	1300.34		1.87588	1508.34			-2.07087	1770.04		-1.86978	1953.68		-1.65804	2183.85
	1.96418	1150.69		1.7798	1300.49		1.81836	1507.73			-1.96173	1769.91		-1.7532	1955.02		-1.54442	2185.04
	1.91049	1150.94		1.7253	1300.62		1.76056	1507.06			-1.85245	1769.79		-1.63664	1956.36		-1.43105	2186.17
	1.85671	1151.17		1.67076	1300.75		1.70245	1506.32			-1.74297	1769.71		-1.52017	1957.67		-1.31794	2187.24
	1.80282	1151.38		1.61613	1300.86		1.64402	1505.52			-1.63321	1769.67		-1.40384	1958.95		-1.20509	2188.24
	1.74879	1151.56		1.56131	1300.94		1.58523	1504.65			-1.5232	1769.66		-1.28765	1960.21		-1.09245	2189.19
	1.69461	1151.71		1.5062	1300.96		1.5261	1503.7			-1.41295	1769.7		-1.17163	1961.42		-0.979972	2190.11
	1.6403	1151.84		1.45074	1300.91		1.46662	1502.68			-1.30248	1769.76		-1.05576	1962.61		-0.86759	2190.99
	1.58588	1151.95		1.39494	1300.79		1.40675	1501.57			-1.19178	1769.86		-0.940028	1963.77		-0.755218	2191.86
	1.53139	1152.05		1.33881	1300.61		1.34647	1500.38			-1.08079	1770.01		-0.824431	1964.9		-0.642808	2192.73
	1.47683	1152.13		1.28238	1300.37		1.28581	1499.1			-0.969457	1770.22		-0.708975	1966		-0.530369	2193.6
	1.42224	1152.22		1.22561	1300.07		1.22482	1497.76			-0.857728	1770.49		-0.59366	1967.08		-0.417963	2194.45
	1.36757	1152.29		1.16851	1299.7		1.16355	1496.35			-0.745642	1770.83		-0.478492	1968.12		-0.305659	2195.26
	1.31275	1152.34		1.11105	1299.27		1.10208	1494.9			-0.633259	1771.22		-0.363464	1969.15		-0.193495	2196.04
	1.25769	1152.34		1.05326	1298.77		1.04046	1493.41			-0.520604	1771.65		-0.248547	1970.15		-0.081479	2196.79
	1.20234	1152.29		0.995169	1298.22		0.978718	1491.89			-0.40765	1772.14		-0.133698	1971.14
	1.14671	1152.18		0.936791	1297.61		0.916908	1490.36			-0.294316	1772.7		-0.018874	1972.12
	1.09079	1152.02		0.878202	1296.97		0.855111	1488.82			-0.180518	1773.35
	1.0346	1151.8		0.819485	1296.31		0.793433	1487.31			-0.066216	1774.1
	0.978155	1151.54		0.760671	1295.64		0.731937	1485.83
	0.921464	1151.23		0.701768	1294.95		0.670633	1484.39
	0.864526	1150.87		0.642787	1294.24		0.609487	1482.97
	0.807342	1150.47		0.583727	1293.53		0.548442	1481.58
	0.749908	1150.01		0.524559	1292.79		0.487457	1480.2
	0.692215	1149.51		0.465237	1292.02		0.426525	1478.82
	0.634253	1148.96		0.405726	1291.22		0.365654	1477.46
	0.57602	1148.36		0.346007	1290.37		0.304834	1476.1
	0.51751	1147.7		0.286087	1289.49		0.244032	1474.75
	0.458714	1146.99		0.226007	1288.57		0.183218	1473.39
	0.399611	1146.22		0.165807	1287.63		0.122386	1472.02
	0.340181	1145.39		0.105506	1286.67		0.061575	1470.66
	0.28042	1144.48		0.045111	1285.68		0.000839	1469.32
	0.220337	1143.52		-0.015374	1284.68		-0.059793	1467.99
	0.159948	1142.5		-0.075967	1283.65		-0.120325	1466.69
	0.099286	1141.43		-0.136694	1282.59		-0.180769	1465.4
	0.038394	1140.31		-0.197569	1281.5		-0.24113	1464.13
	-0.022695	1139.17		-0.258607	1280.39		-0.301427	1462.88
	-0.083955	1137.99		-0.31984	1279.24		-0.361717	1461.62
	-0.145337	1136.79		-0.381278	1278.05		-0.422078	1460.36
	-0.206769	1135.58		-0.442899	1276.82		-0.482551	1459.08
	-0.268173	1134.38		-0.504673	1275.56		-0.543163	1457.77
	-0.329501	1133.2		-0.566576	1274.28		-0.603969	1456.43
	-0.390744	1132.04		-0.628602	1272.97		-0.664982	1455.05
	-0.451895	1130.9		-0.690764	1271.63		-0.726155	1453.65
	-0.512925	1129.8		-0.753061	1270.26		-0.787446	1452.22
	-0.573799	1128.74		-0.815455	1268.88		-0.848849	1450.78
	-0.634498	1127.71		-0.877906	1267.48		-0.910362	1449.31
	-0.69502	1126.73		-0.940392	1266.08		-0.971954	1447.84
	-0.755347	1125.79		-1.00289	1264.67		-1.03356	1446.37
	-0.815455	1124.9		-1.06535	1263.27		-1.09508	1444.92
	-0.875354	1124.05		-1.12774	1261.89		-1.15645	1443.51
	-0.935083	1123.24		-1.19	1260.53		-1.21765	1442.14
	-0.994672	1122.46		-1.25207	1259.2		-1.27871	1440.8
	-1.05416	1121.7		-1.31391	1257.92		-1.33959	1439.51
	-1.11359	1120.95		-1.37549	1256.69		-1.40026	1438.26
	-1.17301	1120.2		-1.43672	1255.52		-1.46072	1437.06
	-1.23244	1119.45		-1.49759	1254.43		-1.52099	1435.9
	-1.29193	1118.69		-1.55808	1253.4		-1.58115	1434.77
	-1.35147	1117.92		-1.61816	1252.46		-1.64123	1433.65
	-1.41105	1117.14		-1.67779	1251.61		-1.70122	1432.56
	-1.47064	1116.36		-1.73698	1250.84		-1.76114	1431.48
	-1.53022	1115.58		-1.79575	1250.15		-1.82099	1430.42
	-1.58977	1114.8		-1.85419	1249.52		-1.88078	1429.37
	-1.64933	1114.02		-1.91234	1248.94		-1.94052	1428.34
	-1.7089	1113.23		-1.97027	1248.41		-2.0002	1427.33
	-1.76849	1112.43		-2.02802	1247.92		-2.05978	1426.33
	-1.82806	1111.63		-2.08567	1247.44		-2.11929	1425.36
	-1.88758	1110.83		-2.14323	1246.97		-2.17875	1424.4
	-1.94705	1110.03		-2.2007	1246.52		-2.23823	1423.44
	-2.00644	1109.25		-2.25808	1246.08		-2.29778	1422.47
	-2.06574	1108.48		-2.3154	1245.66		-2.35743	1421.47
	-2.12489	1107.73		-2.37271	1245.23		-2.41718	1420.46
	-2.18382	1107.03		-2.43009	1244.79		-2.47697	1419.43
	-2.24249	1106.37		-2.48759	1244.32		-2.53674	1418.41
	-2.30092	1105.76		-2.54521	1243.82		-2.59645	1417.4
	-2.35911	1105.19		-2.60286	1243.31		-2.65614	1416.38
	-2.41707	1104.67		-2.66045	1242.81		-2.71579	1415.38
	-2.47473	1104.22		-2.71792	1242.34		-2.77542	1414.37
	-2.53201	1103.84		-2.77525	1241.88		-2.83497	1413.38
	-2.58885	1103.54		-2.83243	1241.46		-2.89439	1412.42
	-2.64533	1103.32		-2.88947	1241.06		-2.95362	1411.48
	-2.70153	1103.16		-2.94641	1240.68		-3.01262	1410.6
	-2.75754	1103.04		-3.00324	1240.32		-3.07135	1409.76
	-2.81339	1102.94		-3.05991	1239.98		-3.12977	1408.98
	-2.86911	1102.88		-3.11633	1239.7		-3.18785	1408.27
	-2.92468	1102.85		-3.17246	1239.48		-3.24556	1407.62
	-2.98011	1102.85		-3.22824	1239.32		-3.30287	1407.05
	-3.03541	1102.88		-3.28361	1239.24		-3.35982	1406.54
	-3.09064	1102.93		-3.3385	1239.25		-3.41646	1406.08
	-3.14582	1102.99		-3.39286	1239.36		-3.47283	1405.68
	-3.20095	1103.06		-3.4467	1239.57		-3.52896	1405.31
	-3.25608	1103.13		-3.50004	1239.88		-3.58486	1404.99
	-3.31125	1103.2		-3.55291	1240.28		-3.64056	1404.7
	-3.36648	1103.26		-3.60533	1240.77		-3.69603	1404.45
	-3.42179	1103.3		-3.6574	1241.33		-3.75127	1404.25
	-3.47716	1103.33		-3.70917	1241.94		-3.80625	1404.09
	-3.53258	1103.35		-3.76071	1242.6		-3.86098	1403.97
	-3.58806	1103.36		-3.81203	1243.31		-3.91543	1403.92
	-3.64363	1103.35		-3.86314	1244.05		-3.96956	1403.92
	-3.6993	1103.31		-3.91401	1244.85		-4.02339	1403.98
	-3.7551	1103.24		-3.96465	1245.69		-4.07694	1404.09
	-3.81102	1103.15		-4.01513	1246.55		-4.13031	1404.24
	-3.86701	1103.04		-4.06554	1247.43		-4.18357	1404.41
	-3.923	1102.92		-4.11593	1248.31		-4.23677	1404.59
	-3.97889	1102.83		-4.16634	1249.18		-4.28993	1404.77
	-4.03463	1102.75		-4.2168	1250.04		-4.3431	1404.95
	-4.09016	1102.72		-4.26729	1250.89		-4.39634	1405.11
	-4.14544	1102.73		-4.31782	1251.73		-4.44975	1405.23
	-4.20043	1102.79		-4.36842	1252.55		-4.50339	1405.3
	-4.25511	1102.9		-4.41914	1253.35		-4.5573	1405.32
	-4.30945	1103.08		-4.46997	1254.13		-4.61147	1405.28
	-4.36345	1103.31		-4.52096	1254.88		-4.6659	1405.19
	-4.41719	1103.58		-4.57214	1255.58		-4.72051	1405.05
	-4.47071	1103.89		-4.62356	1256.24		-4.77527	1404.89
	-4.52405	1104.22		-4.67525	1256.85		-4.83011	1404.71
	-4.57723	1104.57		-4.72718	1257.4		-4.88499	1404.51
	-4.63032	1104.93		-4.7793	1257.91		-4.93988	1404.31
	-4.68339	1105.28		-4.8316	1258.39		-4.99476	1404.11
	-4.73649	1105.62		-4.88413	1258.81		-5.04964	1403.91
	-4.7897	1105.92		-4.9369	1259.19		-5.10448	1403.71
	-4.84309	1106.18		-4.98987	1259.51		-5.15925	1403.53
	-4.89673	1106.38		-5.043	1259.81		-5.21395	1403.36
	-4.95065	1106.52		-5.09625	1260.08		-5.26858	1403.2
	-5.00487	1106.59		-5.14963	1260.32		-5.3231	1403.06
	-5.05941	1106.59		-5.20317	1260.52		-5.37748	1402.95
	-5.11432	1106.51		-5.25691	1260.69		-5.43172	1402.87
	-5.16962	1106.34		-5.31086	1260.81		-5.48581	1402.82
	-5.2253	1106.08		-5.36502	1260.88		-5.53979	1402.8
	-5.28128	1105.76		-5.41941	1260.9		-5.59369	1402.79
	-5.33752	1105.38		-5.47398	1260.88		-5.64756	1402.79
	-5.394	1104.94		-5.52873	1260.82		-5.70145	1402.79
	-5.45069	1104.45		-5.58363	1260.72		-5.75541	1402.77
	-5.50755	1103.93		-5.63867	1260.59		-5.80944	1402.75
	-5.56457	1103.36		-5.6939	1260.4		-5.86358	1402.7
	-5.62174	1102.76		-5.74935	1260.16		-5.91791	1402.61
	-5.67905	1102.12		-5.80509	1259.86		-5.97254	1402.46
	-5.73651	1101.45		-5.86121	1259.47		-6.02749	1402.24
	-5.79409	1100.74		-5.91775	1258.98		-6.08275	1401.96
	-5.85176	1100.01		-5.97476	1258.39		-6.13832	1401.62
	-5.90947	1099.26		-6.03227	1257.7		-6.19424	1401.2
	-5.96724	1098.49		-6.09028	1256.89		-6.25058	1400.7
	-6.02509	1097.7		-6.14876	1255.98		-6.30735	1400.11
	-6.08301	1096.89		-6.20767	1254.97		-6.36455	1399.43
	-6.14094	1096.07		-6.26697	1253.88		-6.42216	1398.67
	-6.19886	1095.25		-6.32662	1252.71		-6.48013	1397.83
	-6.25676	1094.43		-6.38659	1251.46		-6.53846	1396.91
	-6.31462	1093.62		-6.44686	1250.15		-6.59714	1395.92
	-6.37246	1092.81		-6.50737	1248.79		-6.65613	1394.86
	-6.43028	1092		-6.5681	1247.37		-6.71537	1393.74
	-6.48812	1091.19		-6.62897	1245.93		-6.77475	1392.59
	-6.54598	1090.38		-6.6899	1244.47		-6.83415	1391.42
	-6.60384	1089.57		-6.7508	1243		-6.8935	1390.26
	-6.6617	1088.76		-6.81156	1241.57		-6.9527	1389.11
	-6.7196	1087.95		-6.87213	1240.16		-7.01171	1388
	-6.77753	1087.12		-6.93248	1238.8		-7.07051	1386.92
	-6.83548	1086.3		-6.99257	1237.49		-7.12911	1385.87
	-6.89343	1085.48		-7.05242	1236.23		-7.18754	1384.85
	-6.95137	1084.65		-7.11211	1235		-7.24581	1383.85
	-7.00933	1083.82		-7.17164	1233.8		-7.30393	1382.87
	-7.06731	1082.99		-7.23099	1232.64		-7.36189	1381.91
	-7.12533	1082.15		-7.29015	1231.52		-7.41968	1380.98
	-7.18338	1081.3		-7.34915	1230.43		-7.47727	1380.08
	-7.24145	1080.44		-7.40798	1229.38		-7.53466	1379.22
	-7.29951	1079.59		-7.46667	1228.35		-7.59185	1378.39
	-7.35753	1078.74		-7.52525	1227.35		-7.64887	1377.59
	-7.4155	1077.89		-7.58377	1226.37		-7.70573	1376.82
	-7.47347	1077.04		-7.64229	1225.38		-7.76247	1376.08
	-7.53145	1076.19		-7.70082	1224.4		-7.81912	1375.35
	-7.58945	1075.33		-7.75938	1223.4		-7.87571	1374.63
	-7.64741	1074.48		-7.81801	1222.4		-7.93231	1373.91
	-7.70521	1073.66		-7.87678	1221.36		-7.98892	1373.18
	-7.76279	1072.89		-7.93578	1220.28		-8.04551	1372.46
	-7.82012	1072.17		-7.99502	1219.16		-8.10199	1371.75
	-7.87721	1071.49		-8.05447	1217.99		-8.15825	1371.08
	-7.93405	1070.87		-8.11411	1216.78		-8.21425	1370.46
	-7.99062	1070.3		-8.17388	1215.54		-8.27	1369.89
	-8.04687	1069.8		-8.23371	1214.3		-8.32552	1369.36
	-8.10275	1069.37		-8.29354	1213.05		-8.38085	1368.87
	-8.15825	1069.03		-8.35333	1211.8		-8.43599	1368.41
	-8.21336	1068.76		-8.41305	1210.57		-8.49094	1367.99
	-8.26811	1068.56		-8.4727	1209.35		-8.54565	1367.61
	-8.32255	1068.42		-8.53229	1208.14		-8.60007	1367.29
	-8.37672	1068.34		-8.5918	1206.94		-8.65415	1367.03
	-8.43067	1068.3		-8.65116	1205.76		-8.70783	1366.85
	-8.48445	1068.29		-8.71036	1204.6		-8.76104	1366.77
	-8.53812	1068.31		-8.76938	1203.47		-8.81377	1366.78
	-8.59172	1068.33		-8.82819	1202.38		-8.86602	1366.89
	-8.64528	1068.37		-8.88676	1201.33		-8.91781	1367.08
	-8.69875	1068.41		-8.94508	1200.32		-8.9692	1367.35
	-8.75206	1068.49		-9.00319	1199.34		-9.02025	1367.68
	-8.8052	1068.59		-9.0611	1198.39		-9.071	1368.07
	-8.85819	1068.73		-9.11882	1197.47		-9.1215	1368.49
	-8.91106	1068.88		-9.17639	1196.57		-9.17174	1368.97
	-8.96385	1069.05		-9.23383	1195.68		-9.22175	1369.48
	-9.0166	1069.21		-9.29118	1194.81		-9.27158	1370.02
	-9.06935	1069.38		-9.34843	1193.95		-9.32128	1370.59
	-9.12208	1069.53		-9.40555	1193.1		-9.37092	1371.16
	-9.17473	1069.7		-9.46255	1192.28		-9.42057	1371.72
	-9.22726	1069.88		-9.51944	1191.46		-9.47026	1372.27
	-9.27964	1070.08		-9.57621	1190.66		-9.52001	1372.8
	-9.33181	1070.31		-9.63281	1189.89		-9.56981	1373.32
	-9.38374	1070.59		-9.68923	1189.13		-9.61967	1373.82
	-9.43539	1070.91		-9.74547	1188.4		-9.66961	1374.31
	-9.48671	1071.3		-9.80154	1187.69		-9.71968	1374.76
	-9.53764	1071.76		-9.85744	1186.99		-9.76995	1375.17
	-9.58817	1072.29		-9.91313	1186.33		-9.82041	1375.54
	-9.63828	1072.9		-9.96857	1185.69		-9.87103	1375.87
	-9.68796	1073.59		-10.0238	1185.09		-9.92178	1376.17
	-9.73719	1074.37		-10.0787	1184.53		-9.9727	1376.43
	-9.78597	1075.22		-10.1334	1184.01		-10.0238	1376.64
	-9.83431	1076.16		-10.1877	1183.53		-10.0751	1376.82
	-9.88224	1077.17		-10.2419	1183.08		-10.1265	1376.96
	-9.9298	1078.25		-10.2958	1182.67		-10.178	1377.09
	-9.97704	1079.37		-10.3496	1182.28		-10.2295	1377.21
	-10.024	1080.53		-10.4031	1181.92		-10.2811	1377.33
	-10.0708	1081.72		-10.4564	1181.59		-10.3326	1377.44
	-10.1175	1082.93		-10.5094	1181.32		-10.3842	1377.55
	-10.164	1084.14		-10.5621	1181.1		-10.4357	1377.66
	-10.2106	1085.34		-10.6143	1180.95		-10.4872	1377.77
	-10.2571	1086.54		-10.6663	1180.86		-10.5386	1377.91
	-10.3036	1087.74		-10.7179	1180.83		-10.5898	1378.06
	-10.35	1088.94		-10.7692	1180.86		-10.641	1378.24
	-10.3964	1090.13		-10.8201	1180.93		-10.692	1378.42
	-10.4429	1091.29		-10.8709	1181.06		-10.7432	1378.6
	-10.4894	1092.43		-10.9213	1181.23		-10.7943	1378.77
	-10.5361	1093.53		-10.9715	1181.45		-10.8456	1378.91
	-10.5828	1094.61		-11.0213	1181.73		-10.897	1379.02
	-10.6296	1095.67		-11.0709	1182.07		-10.9487	1379.08
	-10.6766	1096.68		-11.1202	1182.46		-11.0004	1379.11
	-10.7237	1097.66		-11.1692	1182.9		-11.0523	1379.11
	-10.7709	1098.6		-11.218	1183.38		-11.1043	1379.08
	-10.8182	1099.51		-11.2666	1183.89		-11.1564	1379.02
	-10.8656	1100.37		-11.3152	1184.41		-11.2085	1378.94
	-10.9132	1101.2		-11.3638	1184.93		-11.2607	1378.82
	-10.961	1101.97		-11.4124	1185.44		-11.313	1378.68
	-11.009	1102.69		-11.4611	1185.94		-11.3655	1378.49
	-11.0571	1103.37		-11.5098	1186.42		-11.4181	1378.27
	-11.1053	1104.02		-11.5585	1186.89		-11.4708	1378
	-11.1536	1104.65		-11.6073	1187.36		-11.5238	1377.68
	-11.2019	1105.27		-11.6559	1187.85		-11.5769	1377.31
	-11.2501	1105.89		-11.7045	1188.36		-11.6302	1376.88
	-11.2982	1106.52		-11.7529	1188.87		-11.6836	1376.4
	-11.3462	1107.18		-11.8014	1189.38		-11.7372	1375.89
	-11.394	1107.85		-11.8499	1189.88		-11.7907	1375.36
	-11.4417	1108.55		-11.8985	1190.37		-11.8443	1374.8
	-11.4892	1109.26		-11.947	1190.85		-11.8979	1374.22
	-11.5367	1109.98		-11.9956	1191.32		-11.9515	1373.64
	-11.5841	1110.7		-12.0442	1191.79		-12.0049	1373.07
	-11.6315	1111.42		-12.0928	1192.26		-12.0583	1372.5
	-11.6789	1112.15		-12.1413	1192.73		-12.1114	1371.96
	-11.7262	1112.86		-12.1898	1193.19		-12.1644	1371.43
	-11.7737	1113.54		-12.2383	1193.67		-12.2172	1370.94
	-11.8214	1114.19		-12.2866	1194.16		-12.2697	1370.47
	-11.8693	1114.78		-12.3347	1194.69		-12.322	1370.05
	-11.9175	1115.31		-12.3826	1195.26		-12.374	1369.65
	-11.9661	1115.74		-12.4302	1195.88		-12.4259	1369.27
	-12.0151	1116.09		-12.4775	1196.55		-12.4777	1368.91
	-12.0644	1116.36		-12.5247	1197.26		-12.5292	1368.57
	-12.1142	1116.54		-12.5716	1198		-12.5806	1368.25
	-12.1643	1116.64		-12.6183	1198.78		-12.6319	1367.94
	-12.2148	1116.66		-12.6648	1199.59		-12.6831	1367.63
	-12.2655	1116.6		-12.7111	1200.43		-12.7342	1367.33
	-12.3166	1116.47		-12.7572	1201.29		-12.7852	1367.03
	-12.368	1116.27		-12.8034	1202.15		-12.8362	1366.72
	-12.4198	1115.99		-12.8496	1202.99		-12.8871	1366.39
	-12.4718	1115.63		-12.8959	1203.79		-12.9381	1366.04
	-12.5242	1115.2		-12.9424	1204.55		-12.9891	1365.66
	-12.5768	1114.7		-12.9891	1205.25		-13.0402	1365.25
	-12.6298	1114.13		-13.0361	1205.89		-13.0914	1364.81
	-12.683	1113.5		-13.0834	1206.45		-13.1426	1364.35
	-12.7364	1112.82		-13.131	1206.94		-13.1938	1363.87
	-12.79	1112.08		-13.179	1207.36		-13.2451	1363.37
	-12.8438	1111.31		-13.2273	1207.7		-13.2964	1362.86
	-12.8976	1110.52		-13.2759	1207.96		-13.3475	1362.35
	-12.9514	1109.72		-13.3249	1208.15		-13.3986	1361.85
	-13.0052	1108.92		-13.3742	1208.27		-13.4495	1361.37
	-13.0588	1108.14		-13.4238	1208.32		-13.5002	1360.91
	-13.1123	1107.38		-13.4737	1208.31		-13.5509	1360.46
	-13.1656	1106.65		-13.5239	1208.24		-13.6013	1360.04
	-13.2187	1105.93		-13.5743	1208.12		-13.6515	1359.64
	-13.2718	1105.22		-13.6249	1207.96		-13.7015	1359.29
	-13.3249	1104.49		-13.6757	1207.74		-13.7512	1358.97
	-13.378	1103.76		-13.7267	1207.49		-13.8007	1358.69
	-13.4312	1103.01		-13.7778	1207.22		-13.85	1358.46
	-13.4843	1102.25		-13.8288	1206.96		-13.899	1358.27
	-13.5375	1101.47		-13.8797	1206.72		-13.9478	1358.09
	-13.5907	1100.68		-13.9304	1206.51		-13.9966	1357.93
	-13.6439	1099.87		-13.9809	1206.32		-14.0454	1357.77
	-13.6973	1099.02		-14.0314	1206.15		-14.0941	1357.62
	-13.7508	1098.15		-14.0818	1205.99		-14.1427	1357.46
	-13.8043	1097.24		-14.1322	1205.82		-14.1914	1357.3
	-13.858	1096.31		-14.1826	1205.64		-14.2401	1357.12
	-13.9117	1095.36		-14.233	1205.45		-14.2889	1356.93
	-13.9654	1094.4		-14.2834	1205.24		-14.3377	1356.73
	-14.019	1093.44		-14.3338	1205.02		-14.3866	1356.5
	-14.0724	1092.5		-14.3843	1204.78		-14.4356	1356.25
	-14.1257	1091.59		-14.4349	1204.51		-14.4847	1355.96
	-14.1787	1090.72		-14.4854	1204.24		-14.534	1355.63
	-14.2314	1089.89		-14.5359	1203.97		-14.5834	1355.26
	-14.2838	1089.1		-14.5864	1203.69		-14.633	1354.86
	-14.336	1088.36		-14.6368	1203.4		-14.6826	1354.42
	-14.388	1087.64		-14.6872	1203.11		-14.7324	1353.95
	-14.4399	1086.93		-14.7375	1202.81		-14.7824	1353.43
	-14.4918	1086.23		-14.7877	1202.49		-14.8326	1352.86
	-14.5435	1085.53		-14.838	1202.16		-14.8828	1352.27
	-14.5953	1084.82		-14.8884	1201.78		-14.9331	1351.66
	-14.6471	1084.1		-14.9388	1201.37		-14.9833	1351.05
	-14.699	1083.35		-14.9893	1200.94		-15.0335	1350.44
	-14.7508	1082.6		-15.0397	1200.49		-15.0836	1349.84
	-14.8027	1081.83		-15.0901	1200.04		-15.1336	1349.24
	-14.8545	1081.07		-15.1405	1199.57		-15.1834	1348.66
	-14.9062	1080.3		-15.1908	1199.1		-15.2332	1348.09
	-14.958	1079.53		-15.241	1198.65		-15.2827	1347.55
	-15.0097	1078.76		-15.291	1198.21		-15.3321	1347.04
	-15.0615	1077.97		-15.3409	1197.79		-15.3811	1346.57
	-15.1132	1077.17		-15.3906	1197.39		-15.4299	1346.14
	-15.165	1076.38		-15.44	1197.01		-15.4784	1345.75
	-15.2167	1075.57		-15.4893	1196.65		-15.5267	1345.41
	-15.2684	1074.75		-15.5384	1196.32		-15.5746	1345.1
	-15.3203	1073.9		-15.5873	1196.02		-15.6224	1344.81
	-15.3723	1073		-15.636	1195.74		-15.6701	1344.54
	-15.4246	1072.05		-15.6844	1195.5		-15.7177	1344.27
	-15.4771	1071.04		-15.7326	1195.29		-15.7651	1344.02
	-15.5298	1069.98		-15.7805	1195.12		-15.8123	1343.79
	-15.5828	1068.87		-15.8282	1194.98		-15.8594	1343.57
	-15.636	1067.7		-15.8758	1194.86		-15.9063	1343.36
	-15.6895	1066.46		-15.9231	1194.77		-15.9532	1343.16
	-15.7433	1065.16		-15.9703	1194.68		-16	1342.95
	-15.7973	1063.8		-16.0175	1194.6		-16.0468	1342.73
	-15.8515	1062.39		-16.0646	1194.51		-16.0936	1342.49
	-15.9059	1060.93		-16.1117	1194.42		-16.1405	1342.22
	-15.9604	1059.45		-16.1588	1194.32		-16.1875	1341.94
	-16.015	1057.93		-16.2058	1194.21		-16.2344	1341.63
	-16.0696	1056.4		-16.2528	1194.09		-16.2814	1341.29
	-16.1242	1054.87		-16.2998	1193.96		-16.3284	1340.93
	-16.1787	1053.34		-16.3468	1193.8		-16.3755	1340.55
	-16.2331	1051.84		-16.394	1193.62		-16.4225	1340.15
	-16.2871	1050.39		-16.4412	1193.39		-16.4696	1339.72
	-16.3409	1048.99		-16.4886	1193.12		-16.5167	1339.27
	-16.3943	1047.64		-16.5361	1192.83		-16.5638	1338.78
	-16.4475	1046.34		-16.5836	1192.52		-16.611	1338.27
	-16.5005	1045.08		-16.631	1192.21		-16.6583	1337.73
	-16.5531	1043.86		-16.6784	1191.91		-16.7056	1337.16
	-16.6054	1042.69		-16.7256	1191.63		-16.753	1336.55
	-16.6575	1041.57		-16.7727	1191.37		-16.8004	1335.92
	-16.7093	1040.48		-16.8195	1191.14		-16.8479	1335.25
	-16.7609	1039.43		-16.8661	1190.94		-16.8955	1334.55
	-16.8124	1038.39		-16.9125	1190.79		-16.943	1333.83
	-16.8637	1037.38		-16.9586	1190.67		-16.9906	1333.09
	-16.9149	1036.37		-17.0044	1190.6		-17.038	1332.35
	-16.966	1035.38		-17.0499	1190.58		-17.0854	1331.62
	-17.0169	1034.4		-17.0951	1190.64		-17.1324	1330.92
	-17.0678	1033.43		-17.1398	1190.76		-17.1793	1330.26
	-17.1185	1032.49		-17.1841	1190.94		-17.2258	1329.63
	-17.1689	1031.57		-17.2282	1191.18		-17.2722	1329.04
	-17.2191	1030.71		-17.272	1191.46		-17.3183	1328.46
	-17.2689	1029.91		-17.3155	1191.78		-17.3643	1327.91
	-17.3182	1029.19		-17.3588	1192.14		-17.4101	1327.38
	-17.3672	1028.54		-17.402	1192.52		-17.4557	1326.88
	-17.4157	1027.96		-17.445	1192.91		-17.501	1326.41
	-17.4639	1027.45		-17.4881	1193.3		-17.5461	1325.97
	-17.5117	1027		-17.5311	1193.69		-17.591	1325.58
	-17.5593	1026.6		-17.574	1194.09		-17.6357	1325.21
	-17.6066	1026.23		-17.6168	1194.5		-17.6802	1324.84
[truncated: 1,309 more rows]

## Sheet: Figure.7
vb =25mm/s	Time	Output force		vb =50mm/s	Time	Output force
	0	835.034			0	808.437
	0.00060496	835.082			0.00060496	808.493
	0.00120992	835.223			0.00120992	808.602
	0.00181488	835.445			0.00181488	808.749
	0.00241984	835.743			0.00241984	808.923
	0.0030248	836.113			0.0030248	809.119
	0.00362976	836.553			0.00362976	809.333
	0.00423472	837.054			0.00423472	809.562
	0.00483968	837.606			0.00483968	809.806
	0.00544464	838.195			0.00544464	810.068
	0.0060496	838.808			0.0060496	810.35
	0.00665456	839.434			0.00665456	810.649
	0.00725952	840.07			0.00725952	810.962
	0.00786448	840.714			0.00786448	811.283
	0.00846944	841.358			0.00846944	811.61
	0.0090744	841.995			0.0090744	811.938
	0.00967936	842.619			0.00967936	812.27
	0.0102843	843.226			0.0102843	812.606
	0.0108893	843.81			0.0108893	812.949
	0.0114942	844.366			0.0114942	813.3
	0.0120992	844.896			0.0120992	813.665
	0.0127042	845.403			0.0127042	814.055
	0.0133091	845.892			0.0133091	814.478
	0.0139141	846.364			0.0139141	814.943
	0.014519	846.82			0.014519	815.452
	0.015124	847.264			0.015124	816.006
	0.015729	847.705			0.015729	816.6
	0.0163339	848.153			0.0163339	817.235
	0.0169389	848.608			0.0169389	817.908
	0.0175438	849.068			0.0175438	818.615
	0.0181488	849.532			0.0181488	819.353
	0.0187538	850.01			0.0187538	820.122
	0.0193587	850.513			0.0193587	820.921
	0.0199637	851.047			0.0199637	821.746
	0.0205686	851.617			0.0205686	822.592
	0.0211736	852.224			0.0211736	823.449
	0.0217786	852.864			0.0217786	824.313
	0.0223835	853.526			0.0223835	825.185
	0.0229885	854.208			0.0229885	826.068
	0.0235934	854.915			0.0235934	826.968
	0.0241984	855.652			0.0241984	827.893
	0.0248034	856.416			0.0248034	828.86
	0.0254083	857.2			0.0254083	829.872
	0.0260133	857.988			0.0260133	830.923
	0.0266182	858.776			0.0266182	832.006
	0.0272232	859.566			0.0272232	833.112
	0.0278282	860.359			0.0278282	834.237
	0.0284331	861.149			0.0284331	835.378
	0.0290381	861.928			0.0290381	836.528
	0.029643	862.694			0.029643	837.686
	0.030248	863.452			0.030248	838.854
	0.030853	864.208			0.030853	840.041
	0.0314579	864.968			0.0314579	841.252
	0.0320629	865.729			0.0320629	842.489
	0.0326678	866.486			0.0326678	843.752
	0.0332728	867.233			0.0332728	845.037
	0.0338778	867.975			0.0338778	846.339
	0.0344827	868.725			0.0344827	847.65
	0.0350877	869.495			0.0350877	848.958
	0.0356926	870.291			0.0356926	850.254
	0.0362976	871.116			0.0362976	851.531
	0.0369026	871.979			0.0369026	852.789
	0.0375075	872.888			0.0375075	854.024
	0.0381125	873.841			0.0381125	855.232
	0.0387174	874.839			0.0387174	856.409
	0.0393224	875.881			0.0393224	857.55
	0.0399274	876.965			0.0399274	858.656
	0.0405323	878.083			0.0405323	859.727
	0.0411373	879.228			0.0411373	860.758
	0.0417422	880.398			0.0417422	861.744
	0.0423472	881.585			0.0423472	862.686
	0.0429522	882.783			0.0429522	863.577
	0.0435571	883.991			0.0435571	864.405
	0.0441621	885.204			0.0441621	865.159
	0.044767	886.408			0.044767	865.831
	0.045372	887.591			0.045372	866.409
	0.045977	888.752			0.045977	866.889
	0.0465819	889.901			0.0465819	867.275
	0.0471869	891.042			0.0471869	867.579
	0.0477918	892.172			0.0477918	867.812
	0.0483968	893.284			0.0483968	867.988
	0.0490018	894.372			0.0490018	868.117
	0.0496067	895.432			0.0496067	868.206
	0.0502117	896.463			0.0502117	868.258
	0.0508166	897.467			0.0508166	868.284
	0.0514216	898.441			0.0514216	868.287
	0.0520266	899.383			0.0520266	868.271
	0.0526315	900.286			0.0526315	868.237
	0.0532365	901.147			0.0532365	868.189
	0.0538414	901.96			0.0538414	868.129
	0.0544464	902.719			0.0544464	868.051
	0.0550514	903.416			0.0550514	867.954
	0.0556563	904.048			0.0556563	867.831
	0.0562613	904.618			0.0562613	867.678
	0.0568662	905.134			0.0568662	867.489
	0.0574712	905.601			0.0574712	867.267
	0.0580762	906.012			0.0580762	867.019
	0.0586811	906.364			0.0586811	866.754
	0.0592861	906.654			0.0592861	866.483
	0.059891	906.883			0.059891	866.217
	0.060496	907.056			0.060496	865.959
	0.061101	907.17			0.061101	865.706
	0.0617059	907.229			0.0617059	865.454
	0.0623109	907.235			0.0623109	865.208
	0.0629158	907.201			0.0629158	864.971
	0.0635208	907.137			0.0635208	864.745
	0.0641258	907.054			0.0641258	864.533
	0.0647307	906.955			0.0647307	864.338
	0.0653357	906.839			0.0653357	864.173
	0.0659406	906.709			0.0659406	864.052
	0.0665456	906.571			0.0665456	863.982
	0.0671506	906.418			0.0671506	863.965
	0.0677555	906.234			0.0677555	864.001
	0.0683605	906.006			0.0683605	864.091
	0.0689654	905.741			0.0689654	864.234
	0.0695704	905.456			0.0695704	864.43
	0.0701754	905.168			0.0701754	864.68
	0.0707803	904.887			0.0707803	864.984
	0.0713853	904.614			0.0713853	865.345
	0.0719902	904.351			0.0719902	865.762
	0.0725952	904.105			0.0725952	866.233
	0.0732002	903.882			0.0732002	866.75
	0.0738051	903.688			0.0738051	867.302
	0.0744101	903.527			0.0744101	867.872
	0.075015	903.397			0.075015	868.448
	0.07562	903.303			0.07562	869.03
	0.076225	903.254			0.076225	869.622
	0.0768299	903.266			0.0768299	870.227
	0.0774349	903.35			0.0774349	870.845
	0.0780398	903.514			0.0780398	871.477
	0.0786448	903.767			0.0786448	872.117
	0.0792498	904.114			0.0792498	872.762
	0.0798547	904.552			0.0798547	873.405
	0.0804597	905.069			0.0804597	874.045
	0.0810646	905.652			0.0810646	874.68
	0.0816696	906.291			0.0816696	875.307
	0.0822746	906.977			0.0822746	875.917
	0.0828795	907.702			0.0828795	876.501
	0.0834845	908.449			0.0834845	877.048
	0.0840894	909.207			0.0840894	877.549
	0.0846944	909.968			0.0846944	878.002
	0.0852994	910.738			0.0852994	878.416
	0.0859043	911.521			0.0859043	878.803
	0.0865093	912.318			0.0865093	879.171
	0.0871142	913.121			0.0871142	879.525
	0.0877192	913.922			0.0877192	879.867
	0.0883242	914.719			0.0883242	880.199
	0.0889291	915.508			0.0889291	880.52
	0.0895341	916.282			0.0895341	880.829
	0.090139	917.037			0.090139	881.129
	0.090744	917.769			0.090744	881.429
	0.091349	918.478			0.091349	881.738
	0.0919539	919.171			0.0919539	882.057
	0.0925589	919.847			0.0925589	882.391
	0.0931638	920.505			0.0931638	882.749
	0.0937688	921.149			0.0937688	883.143
	0.0943738	921.784			0.0943738	883.585
	0.0949787	922.418			0.0949787	884.088
	0.0955837	923.059			0.0955837	884.655
	0.0961886	923.718			0.0961886	885.286
	0.0967936	924.4			0.0967936	885.977
	0.0973986	925.107			0.0973986	886.723
	0.0980035	925.833			0.0980035	887.521
	0.0986085	926.564			0.0986085	888.365
	0.0992134	927.29			0.0992134	889.249
	0.0998184	928.006			0.0998184	890.166
	0.100423	928.712			0.100423	891.109
	0.101028	929.413			0.101028	892.076
	0.101633	930.12			0.101633	893.06
	0.102238	930.841			0.102238	894.054
	0.102843	931.58			0.102843	895.054
	0.103448	932.333			0.103448	896.064
	0.104053	933.095			0.104053	897.079
	0.104658	933.859			0.104658	898.092
	0.105263	934.626			0.105263	899.104
	0.105868	935.399			0.105868	900.116
	0.106473	936.169			0.106473	901.128
	0.107078	936.93			0.107078	902.131
	0.107683	937.678			0.107683	903.119
	0.108288	938.409			0.108288	904.083
	0.108893	939.116			0.108893	905.02
	0.109498	939.8			0.109498	905.927
	0.110103	940.46			0.110103	906.809
	0.110708	941.081			0.110708	907.668
	0.111313	941.647			0.111313	908.501
	0.111918	942.155			0.111918	909.306
	0.112523	942.613			0.112523	910.089
	0.113128	943.034			0.113128	910.863
	0.113732	943.427			0.113732	911.639
	0.114337	943.8			0.114337	912.42
	0.114942	944.155			0.114942	913.203
	0.115547	944.489			0.115547	913.979
	0.116152	944.796			0.116152	914.754
	0.116757	945.068			0.116757	915.536
	0.117362	945.307			0.117362	916.328
	0.117967	945.53			0.117967	917.124
	0.118572	945.759			0.118572	917.921
	0.119177	946.016			0.119177	918.714
	0.119782	946.312			0.119782	919.504
	0.120387	946.65			0.120387	920.298
	0.120992	947.021			0.120992	921.102
	0.121597	947.421			0.121597	921.92
	0.122202	947.844			0.122202	922.755
	0.122807	948.284			0.122807	923.596
	0.123412	948.736			0.123412	924.435
	0.124017	949.2			0.124017	925.261
	0.124622	949.675			0.124622	926.073
	0.125227	950.154			0.125227	926.875
	0.125832	950.636			0.125832	927.668
	0.126437	951.127			0.126437	928.45
	0.127042	951.647			0.127042	929.217
	0.127647	952.203			0.127647	929.97
	0.128252	952.786			0.128252	930.712
	0.128856	953.377			0.128856	931.442
	0.129461	953.967			0.129461	932.157
	0.130066	954.56			0.130066	932.851
	0.130671	955.164			0.130671	933.527
	0.131276	955.781			0.131276	934.196
	0.131881	956.419			0.131881	934.87
	0.132486	957.087			0.132486	935.562
	0.133091	957.786			0.133091	936.283
	0.133696	958.512			0.133696	937.035
	0.134301	959.272			0.134301	937.812
	0.134906	960.076			0.134906	938.611
	0.135511	960.934			0.135511	939.43
	0.136116	961.846			0.136116	940.266
	0.136721	962.812			0.136721	941.113
	0.137326	963.829			0.137326	941.961
	0.137931	964.897			0.137931	942.812
	0.138536	966.01			0.138536	943.666
	0.139141	967.165			0.139141	944.531
	0.139746	968.367			0.139746	945.411
	0.140351	969.621			0.140351	946.305
	0.140956	970.924			0.140956	947.207
	0.141561	972.27			0.141561	948.107
	0.142166	973.657			0.142166	948.991
	0.142771	975.079			0.142771	949.849
	0.143376	976.527			0.143376	950.679
	0.14398	977.985			0.14398	951.474
	0.144585	979.434			0.144585	952.232
	0.14519	980.866			0.14519	952.957
	0.145795	982.272			0.145795	953.652
	0.1464	983.644			0.1464	954.315
	0.147005	984.974			0.147005	954.944
	0.14761	986.259			0.14761	955.538
	0.148215	987.492			0.148215	956.099
	0.14882	988.676			0.14882	956.631
	0.149425	989.822			0.149425	957.135
	0.15003	990.933			0.15003	957.617
	0.150635	992.001			0.150635	958.083
	0.15124	993.016			0.15124	958.546
	0.151845	993.98			0.151845	959.015
	0.15245	994.899			0.15245	959.493
	0.153055	995.776			0.153055	959.983
	0.15366	996.617			0.15366	960.488
	0.154265	997.434			0.154265	960.996
	0.15487	998.245			0.15487	961.493
	0.155475	999.066			0.155475	961.976
	0.15608	999.9			0.15608	962.444
	0.156685	1000.74			0.156685	962.898
	0.15729	1001.57			0.15729	963.346
	0.157895	1002.4			0.157895	963.797
	0.1585	1003.23			0.1585	964.257
	0.159104	1004.08			0.159104	964.731
	0.159709	1004.93			0.159709	965.235
	0.160314	1005.78			0.160314	965.775
	0.160919	1006.63			0.160919	966.344
	0.161524	1007.45			0.161524	966.927
	0.162129	1008.26			0.162129	967.511
	0.162734	1009.05			0.162734	968.094
	0.163339	1009.82			0.163339	968.684
	0.163944	1010.58			0.163944	969.29
	0.164549	1011.33			0.164549	969.915
	0.165154	1012.08			0.165154	970.553
	0.165759	1012.81			0.165759	971.199
	0.166364	1013.52			0.166364	971.861
	0.166969	1014.2			0.166969	972.551
	0.167574	1014.83			0.167574	973.271
	0.168179	1015.4			0.168179	974.022
	0.168784	1015.93			0.168784	974.817
	0.169389	1016.4			0.169389	975.661
	0.169994	1016.81			0.169994	976.557
	0.170599	1017.14			0.170599	977.501
	0.171204	1017.41			0.171204	978.489
	0.171809	1017.62			0.171809	979.523
	0.172414	1017.8			0.172414	980.61
	0.173019	1017.94			0.173019	981.751
	0.173624	1018.05			0.173624	982.936
	0.174228	1018.13			0.174228	984.151
	0.174833	1018.19			0.174833	985.379
	0.175438	1018.26			0.175438	986.609
	0.176043	1018.33			0.176043	987.844
	0.176648	1018.42			0.176648	989.087
	0.177253	1018.52			0.177253	990.339
	0.177858	1018.64			0.177858	991.596
	0.178463	1018.78			0.178463	992.849
	0.179068	1018.94			0.179068	994.091
	0.179673	1019.14			0.179673	995.315
	0.180278	1019.37			0.180278	996.516
	0.180883	1019.63			0.180883	997.683
	0.181488	1019.93			0.181488	998.812
	0.182093	1020.27			0.182093	999.9
	0.182698	1020.62			0.182698	1000.94
	0.183303	1021			0.183303	1001.94
	0.183908	1021.4			0.183908	1002.89
	0.184513	1021.81			0.184513	1003.82
	0.185118	1022.23			0.185118	1004.75
	0.185723	1022.64			0.185723	1005.69
	0.186328	1023.05			0.186328	1006.61
	0.186933	1023.45			0.186933	1007.51
	0.187538	1023.82			0.187538	1008.4
	0.188143	1024.15			0.188143	1009.28
	0.188748	1024.44			0.188748	1010.15
	0.189352	1024.69			0.189352	1011.01
	0.189957	1024.91			0.189957	1011.85
	0.190562	1025.09			0.190562	1012.67
	0.191167	1025.23			0.191167	1013.48
	0.191772	1025.36			0.191772	1014.28
	0.192377	1025.46			0.192377	1015.08
	0.192982	1025.54			0.192982	1015.89
	0.193587	1025.6			0.193587	1016.7
	0.194192	1025.65			0.194192	1017.5
	0.194797	1025.69			0.194797	1018.3
	0.195402	1025.73			0.195402	1019.1
	0.196007	1025.76			0.196007	1019.89
	0.196612	1025.8			0.196612	1020.68
	0.197217	1025.85			0.197217	1021.46
	0.197822	1025.92			0.197822	1022.24
	0.198427	1026.03			0.198427	1023.02
	0.199032	1026.19			0.199032	1023.79
	0.199637	1026.4			0.199637	1024.55
	0.200242	1026.69			0.200242	1025.28
	0.200847	1027.07			0.200847	1025.98
	0.201452	1027.54			0.201452	1026.68
	0.202057	1028.13			0.202057	1027.37
	0.202662	1028.84			0.202662	1028.08
	0.203267	1029.68			0.203267	1028.78
	0.203872	1030.66			0.203872	1029.47
	0.204476	1031.78			0.204476	1030.15
	0.205081	1033.06			0.205081	1030.83
	0.205686	1034.5			0.205686	1031.51
	0.206291	1036.1			0.206291	1032.2
	0.206896	1037.87			0.206896	1032.92
	0.207501	1039.82			0.207501	1033.68
	0.208106	1041.95			0.208106	1034.48
	0.208711	1044.26			0.208711	1035.34
	0.209316	1046.76			0.209316	1036.26
	0.209921	1049.47			0.209921	1037.27
	0.210526	1052.37			0.210526	1038.37
	0.211131	1055.47			0.211131	1039.57
	0.211736	1058.76			0.211736	1040.9
	0.212341	1062.23			0.212341	1042.37
	0.212946	1065.86			0.212946	1043.98
	0.213551	1069.64			0.213551	1045.74
	0.214156	1073.56			0.214156	1047.66
	0.214761	1077.63			0.214761	1049.74
	0.215366	1081.84			0.215366	1051.98
	0.215971	1086.19			0.215971	1054.38
	0.216576	1090.68			0.216576	1056.93
	0.217181	1095.31			0.217181	1059.63
	0.217786	1100.05			0.217786	1062.48
	0.218391	1104.91			0.218391	1065.47
	0.218996	1109.88			0.218996	1068.59
	0.2196	1114.93			0.2196	1071.85
	0.220205	1120.06			0.220205	1075.25
	0.22081	1125.27			0.22081	1078.8
	0.221415	1130.54			0.221415	1082.46
	0.22202	1135.87			0.22202	1086.25
	0.222625	1141.25			0.222625	1090.15
	0.22323	1146.68			0.22323	1094.15
	0.223835	1152.14			0.223835	1098.25
	0.22444	1157.61			0.22444	1102.44
	0.225045	1163.09			0.225045	1106.69
	0.22565	1168.54			0.22565	1111
	0.226255	1173.96			0.226255	1115.35
	0.22686	1179.33			0.22686	1119.74
	0.227465	1184.63			0.227465	1124.17
	0.22807	1189.86			0.22807	1128.64
	0.228675	1195.01			0.228675	1133.14
	0.22928	1200.09			0.22928	1137.66
	0.229885	1205.09			0.229885	1142.2
	0.23049	1210			0.23049	1146.74
	0.231095	1214.81			0.231095	1151.29
	0.2317	1219.49			0.2317	1155.84
	0.232305	1224.05			0.232305	1160.41
	0.23291	1228.47			0.23291	1165
	0.233515	1232.78			0.233515	1169.6
	0.23412	1236.96			0.23412	1174.21
	0.234724	1241.02			0.234724	1178.82
	0.235329	1244.98			0.235329	1183.42
	0.235934	1248.82			0.235934	1188.01
	0.236539	1252.55			0.236539	1192.57
	0.237144	1256.18			0.237144	1197.09
	0.237749	1259.7			0.237749	1201.57
	0.238354	1263.13			0.238354	1205.99
	0.238959	1266.46			0.238959	1210.35
	0.239564	1269.7			0.239564	1214.66
	0.240169	1272.84			0.240169	1218.91
	0.240774	1275.89			0.240774	1223.1
	0.241379	1278.84			0.241379	1227.22
	0.241984	1281.69			0.241984	1231.25
	0.242589	1284.45			0.242589	1235.2
	0.243194	1287.12			0.243194	1239.04
	0.243799	1289.69			0.243799	1242.78
	0.244404	1292.17			0.244404	1246.41
	0.245009	1294.56			0.245009	1249.94
	0.245614	1296.85			0.245614	1253.38
	0.246219	1299.06			0.246219	1256.73
	0.246824	1301.16			0.246824	1259.99
	0.247429	1303.16			0.247429	1263.17
	0.248034	1305.05			0.248034	1266.27
	0.248639	1306.82			0.248639	1269.28
	0.249244	1308.48			0.249244	1272.21
	0.249848	1310.02			0.249848	1275.08
	0.250453	1311.43			0.250453	1277.89
	0.251058	1312.72			0.251058	1280.66
	0.251663	1313.88			0.251663	1283.35
	0.252268	1314.92			0.252268	1285.99
	0.252873	1315.86			0.252873	1288.55
	0.253478	1316.7			0.253478	1291.06
	0.254083	1317.45			0.254083	1293.52
	0.254688	1318.11			0.254688	1295.91
	0.255293	1318.68			0.255293	1298.23
	0.255898	1319.17			0.255898	1300.5
	0.256503	1319.6			0.256503	1302.71
	0.257108	1319.99			0.257108	1304.87
	0.257713	1320.34			0.257713	1306.98
	0.258318	1320.67			0.258318	1309.04
	0.258923	1320.99			0.258923	1311.05
	0.259528	1321.29			0.259528	1313.03
	0.260133	1321.55			0.260133	1314.99
	0.260738	1321.79			0.260738	1316.92
	0.261343	1322.01			0.261343	1318.84
	0.261948	1322.22			0.261948	1320.72
	0.262553	1322.41			0.262553	1322.55
	0.263158	1322.61			0.263158	1324.32
	0.263763	1322.79			0.263763	1326.01
	0.264368	1322.97			0.264368	1327.62
	0.264972	1323.13			0.264972	1329.14
	0.265577	1323.27			0.265577	1330.59
	0.266182	1323.4			0.266182	1331.97
	0.266787	1323.52			0.266787	1333.28
	0.267392	1323.62			0.267392	1334.54
	0.267997	1323.7			0.267997	1335.74
	0.268602	1323.76			0.268602	1336.9
	0.269207	1323.8			0.269207	1338.02
	0.269812	1323.84			0.269812	1339.1
	0.270417	1323.89			0.270417	1340.13
	0.271022	1323.95			0.271022	1341.11
	0.271627	1324.04			0.271627	1342.05
	0.272232	1324.14			0.272232	1342.95
	0.272837	1324.29			0.272837	1343.82
	0.273442	1324.47			0.273442	1344.67
	0.274047	1324.7			0.274047	1345.49
	0.274652	1324.97			0.274652	1346.29
	0.275257	1325.29			0.275257	1347.06
	0.275862	1325.68			0.275862	1347.78
	0.276467	1326.14			0.276467	1348.48
	0.277072	1326.66			0.277072	1349.14
	0.277677	1327.23			0.277677	1349.77
	0.278282	1327.85			0.278282	1350.38
	0.278887	1328.5			0.278887	1350.97
	0.279492	1329.19			0.279492	1351.51
	0.280096	1329.91			0.280096	1352.01
	0.280701	1330.65			0.280701	1352.46
	0.281306	1331.43			0.281306	1352.87
	0.281911	1332.22			0.281911	1353.23
	0.282516	1333.04			0.282516	1353.56
	0.283121	1333.87			0.283121	1353.85
	0.283726	1334.73			0.283726	1354.12
	0.284331	1335.59			0.284331	1354.37
	0.284936	1336.45			0.284936	1354.58
	0.285541	1337.33			0.285541	1354.77
	0.286146	1338.21			0.286146	1354.94
	0.286751	1339.11			0.286751	1355.09
	0.287356	1340.02			0.287356	1355.24
	0.287961	1340.95			0.287961	1355.4
	0.288566	1341.88			0.288566	1355.57
	0.289171	1342.81			0.289171	1355.75
	0.289776	1343.75			0.289776	1355.96
	0.290381	1344.72			0.290381	1356.21
	0.290986	1345.74			0.290986	1356.49
	0.291591	1346.81			0.291591	1356.83
	0.292196	1347.94			0.292196	1357.21
	0.292801	1349.13			0.292801	1357.65
	0.293406	1350.36			0.293406	1358.15
	0.294011	1351.63			0.294011	1358.73
	0.294616	1352.93			0.294616	1359.37
	0.29522	1354.26			0.29522	1360.08
	0.295825	1355.63			0.295825	1360.85
	0.29643	1357.04			0.29643	1361.67
	0.297035	1358.48			0.297035	1362.55
	0.29764	1359.96			0.29764	1363.48
	0.298245	1361.5			0.298245	1364.45
	0.29885	1363.1			0.29885	1365.46
	0.299455	1364.76			0.299455	1366.49
	0.30006	1366.48			0.30006	1367.55
	0.300665	1368.25			0.300665	1368.64
	0.30127	1370.09			0.30127	1369.76
	0.301875	1372			0.301875	1370.9
	0.30248	1373.96			0.30248	1372.09
	0.303085	1375.98			0.303085	1373.31
	0.30369	1378.06			0.30369	1374.58
	0.304295	1380.19			0.304295	1375.88
	0.3049	1382.38			0.3049	1377.23
	0.305505	1384.6			0.305505	1378.63
	0.30611	1386.85			0.30611	1380.1
	0.306715	1389.11			0.306715	1381.64
	0.30732	1391.36			0.30732	1383.25
	0.307925	1393.61			0.307925	1384.93
	0.30853	1395.86			0.30853	1386.69
	0.309135	1398.12			0.309135	1388.53
	0.30974	1400.38			0.30974	1390.45
	0.310344	1402.66			0.310344	1392.45
	0.310949	1404.96			0.310949	1394.54
	0.311554	1407.27			0.311554	1396.71
	0.312159	1409.58			0.312159	1398.96
	0.312764	1411.89			0.312764	1401.25
	0.313369	1414.21			0.313369	1403.6
	0.313974	1416.53			0.313974	1405.98
	0.314579	1418.88			0.314579	1408.41
	0.315184	1421.25			0.315184	1410.89
	0.315789	1423.65			0.315789	1413.41
	0.316394	1426.09			0.316394	1415.97
	0.316999	1428.56			0.316999	1418.56
	0.317604	1431.06			0.317604	1421.19
	0.318209	1433.6			0.318209	1423.85
	0.318814	1436.2			0.318814	1426.53
	0.319419	1438.88			0.319419	1429.22
	0.320024	1441.62			0.320024	1431.92
	0.320629	1444.43			0.320629	1434.61
	0.321234	1447.3			0.321234	1437.3
	0.321839	1450.22			0.321839	1439.99
	0.322444	1453.18			0.322444	1442.67
	0.323049	1456.16			0.323049	1445.35
	0.323654	1459.15			0.323654	1448.04
	0.324259	1462.13			0.324259	1450.74
	0.324864	1465.08			0.324864	1453.46
	0.325468	1467.97			0.325468	1456.19
	0.326073	1470.8			0.326073	1458.95
	0.326678	1473.58			0.326678	1461.72
	0.327283	1476.3			0.327283	1464.5
	0.327888	1478.97			0.327888	1467.31
	0.328493	1481.59			0.328493	1470.12
	0.329098	1484.15			0.329098	1472.97
	0.329703	1486.65			0.329703	1475.85
	0.330308	1489.08			0.330308	1478.77
	0.330913	1491.44			0.330913	1481.73
	0.331518	1493.72			0.331518	1484.74
	0.332123	1495.94			0.332123	1487.78
	0.332728	1498.08			0.332728	1490.86
	0.333333	1500.14			0.333333	1493.97
	0.333938	1502.14			0.333938	1497.12
	0.334543	1504.07			0.334543	1500.31
	0.335148	1505.93			0.335148	1503.54
	0.335753	1507.74			0.335753	1506.81
	0.336358	1509.5			0.336358	1510.1
	0.336963	1511.25			0.336963	1513.42
	0.337568	1513.01			0.337568	1516.74
	0.338173	1514.77			0.338173	1520.05
	0.338778	1516.55			0.338778	1523.34
	0.339383	1518.34			0.339383	1526.61
	0.339988	1520.13			0.339988	1529.86
	0.340592	1521.9			0.340592	1533.09
	0.341197	1523.67			0.341197	1536.31
	0.341802	1525.42			0.341802	1539.52
	0.342407	1527.16			0.342407	1542.7
	0.343012	1528.87			0.343012	1545.85
	0.343617	1530.56			0.343617	1548.97
	0.344222	1532.22			0.344222	1552.05
	0.344827	1533.86			0.344827	1555.08
	0.345432	1535.46			0.345432	1558.05
	0.346037	1537.02			0.346037	1560.95
	0.346642	1538.55			0.346642	1563.79
	0.347247	1540.03			0.347247	1566.56
	0.347852	1541.47			0.347852	1569.25
	0.348457	1542.86			0.348457	1571.87
	0.349062	1544.18			0.349062	1574.44
	0.349667	1545.43			0.349667	1576.96
	0.350272	1546.62			0.350272	1579.45
	0.350877	1547.76			0.350877	1581.91
	0.351482	1548.84			0.351482	1584.33
	0.352087	1549.87			0.352087	1586.72
	0.352692	1550.86			0.352692	1589.09
	0.353297	1551.83			0.353297	1591.46
	0.353902	1552.76			0.353902	1593.85
	0.354507	1553.66			0.354507	1596.26
	0.355112	1554.51			0.355112	1598.68
	0.355716	1555.34			0.355716	1601.1
	0.356321	1556.14			0.356321	1603.51
	0.356926	1556.92			0.356926	1605.89
	0.357531	1557.72			0.357531	1608.24
	0.358136	1558.53			0.358136	1610.55
	0.358741	1559.35			0.358741	1612.81
	0.359346	1560.19			0.359346	1615.02
	0.359951	1561.03			0.359951	1617.17
	0.360556	1561.89			0.360556	1619.24
	0.361161	1562.77			0.361161	1621.24
	0.361766	1563.67			0.361766	1623.15
	0.362371	1564.59			0.362371	1624.97
	0.362976	1565.53			0.362976	1626.68
	0.363581	1566.48			0.363581	1628.29
	0.364186	1567.44			0.364186	1629.77
	0.364791	1568.4			0.364791	1631.13
	0.365396	1569.37			0.365396	1632.38
	0.366001	1570.37			0.366001	1633.51
	0.366606	1571.41			0.366606	1634.54
	0.367211	1572.48			0.367211	1635.46
	0.367816	1573.57			0.367816	1636.3
	0.368421	1574.68			0.368421	1637.06
	0.369026	1575.82			0.369026	1637.76
	0.369631	1576.99			0.369631	1638.41
	0.370236	1578.19			0.370236	1639.03
	0.37084	1579.42			0.37084	1639.61
	0.371445	1580.68			0.371445	1640.16
	0.37205	1581.97			0.37205	1640.69
	0.372655	1583.28			0.372655	1641.19
	0.37326	1584.63			0.37326	1641.69
	0.373865	1586			0.373865	1642.18
	0.37447	1587.41			0.37447	1642.65
	0.375075	1588.86			0.375075	1643.09
	0.37568	1590.35			0.37568	1643.5
	0.376285	1591.9			0.376285	1643.89
	0.37689	1593.51			0.37689	1644.26
	0.377495	1595.2			0.377495	1644.61
	0.3781	1596.96			0.3781	1644.96
	0.378705	1598.78			0.378705	1645.31
	0.37931	1600.66			0.37931	1645.66
	0.379915	1602.59			0.379915	1646.01
	0.38052	1604.58			0.38052	1646.36
	0.381125	1606.61			0.381125	1646.71
	0.38173	1608.67			0.38173	1647.06
	0.382335	1610.78			0.382335	1647.4
	0.38294	1612.92			0.38294	1647.74
	0.383545	1615.08			0.383545	1648.08
	0.38415	1617.28			0.38415	1648.41
	0.384755	1619.53			0.384755	1648.77
	0.38536	1621.83			0.38536	1649.14
	0.385964	1624.19			0.385964	1649.54
	0.386569	1626.6			0.386569	1649.96
	0.387174	1629.05			0.387174	1650.41
	0.387779	1631.52			0.387779	1650.88
	0.388384	1634			0.388384	1651.4
	0.388989	1636.47			0.388989	1651.95
	0.389594	1638.93			0.389594	1652.56
	0.390199	1641.36			0.390199	1653.21
	0.390804	1643.75			0.390804	1653.93
	0.391409	1646.11			0.391409	1654.71
	0.392014	1648.45			0.392014	1655.57
	0.392619	1650.76			0.392619	1656.5
	0.393224	1653.05			0.393224	1657.5
	0.393829	1655.32			0.393829	1658.56
	0.394434	1657.58			0.394434	1659.7
	0.395039	1659.82			0.395039	1660.9
	0.395644	1662.04			0.395644	1662.18
	0.396249	1664.25			0.396249	1663.51
	0.396854	1666.43			0.396854	1664.89
	0.397459	1668.61			0.397459	1666.32
	0.398064	1670.79			0.398064	1667.8
	0.398669	1672.99			0.398669	1669.32
	0.399274	1675.19			0.399274	1670.89
	0.399879	1677.4			0.399879	1672.48
	0.400484	1679.61			0.400484	1674.1
	0.401088	1681.82			0.401088	1675.74
	0.401693	1684.02			0.401693	1677.39
	0.402298	1686.21			0.402298	1679.05
	0.402903	1688.37			0.402903	1680.73
	0.403508	1690.51			0.403508	1682.42
	0.404113	1692.63			0.404113	1684.1
	0.404718	1694.73			0.404718	1685.79
	0.405323	1696.8			0.405323	1687.48
	0.405928	1698.83			0.405928	1689.19
	0.406533	1700.82			0.406533	1690.89
	0.407138	1702.75			0.407138	1692.6
	0.407743	1704.64			0.407743	1694.3
	0.408348	1706.49			0.408348	1696
	0.408953	1708.27			0.408953	1697.68
	0.409558	1709.99			0.409558	1699.34
	0.410163	1711.64			0.410163	1700.99
	0.410768	1713.22			0.410768	1702.62
	0.411373	1714.72			0.411373	1704.25
	0.411978	1716.15			0.411978	1705.86
	0.412583	1717.5			0.412583	1707.47
	0.413188	1718.78			0.413188	1709.07
	0.413793	1719.99			0.413793	1710.68
	0.414398	1721.13			0.414398	1712.31
	0.415003	1722.21			0.415003	1713.96
	0.415608	1723.23			0.415608	1715.63
	0.416212	1724.21			0.416212	1717.31
	0.416817	1725.16			0.416817	1718.98
	0.417422	1726.09			0.417422	1720.66
	0.418027	1726.98			0.418027	1722.34
	0.418632	1727.86			0.418632	1724
	0.419237	1728.71			0.419237	1725.64
	0.419842	1729.54			0.419842	1727.27
	0.420447	1730.35			0.420447	1728.89
	0.421052	1731.15			0.421052	1730.49
	0.421657	1731.94			0.421657	1732.08
	0.422262	1732.71			0.422262	1733.66
	0.422867	1733.48			0.422867	1735.24
	0.423472	1734.24			0.423472	1736.84
	0.424077	1735.01			0.424077	1738.45
	0.424682	1735.77			0.424682	1740.07
	0.425287	1736.53			0.425287	1741.7
	0.425892	1737.29			0.425892	1743.35
	0.426497	1738.05			0.426497	1745.01
	0.427102	1738.84			0.427102	1746.71
	0.427707	1739.65			0.427707	1748.42
	0.428312	1740.49			0.428312	1750.15
	0.428917	1741.38			0.428917	1751.89
	0.429522	1742.3			0.429522	1753.62
	0.430127	1743.28			0.430127	1755.34
	0.430732	1744.3			0.430732	1757.04
	0.431336	1745.37			0.431336	1758.71
	0.431941	1746.48			0.431941	1760.36
	0.432546	1747.62			0.432546	1762
	0.433151	1748.77			0.433151	1763.64
	0.433756	1749.94			0.433756	1765.29
	0.434361	1751.13			0.434361	1766.96
	0.434966	1752.32			0.434966	1768.64
	0.435571	1753.53			0.435571	1770.32
	0.436176	1754.75			0.436176	1772
	0.436781	1756			0.436781	1773.67
	0.437386	1757.28			0.437386	1775.32
	0.437991	1758.58			0.437991	1776.95
	0.438596	1759.9			0.438596	1778.56
	0.439201	1761.23			0.439201	1780.13
	0.439806	1762.57			0.439806	1781.69
	0.440411	1763.92			0.440411	1783.22
	0.441016	1765.28			0.441016	1784.73
	0.441621	1766.64			0.441621	1786.24
	0.442226	1768.01			0.442226	1787.74
	0.442831	1769.38			0.442831	1789.25
	0.443436	1770.75			0.443436	1790.77
	0.444041	1772.13			0.444041	1792.31
	0.444646	1773.5			0.444646	1793.88
	0.445251	1774.88			0.445251	1795.45
	0.445856	1776.25			0.445856	1797.02
	0.44646	1777.61			0.44646	1798.58
	0.447065	1778.98			0.447065	1800.13
	0.44767	1780.35			0.44767	1801.65
	0.448275	1781.71			0.448275	1803.14
	0.44888	1783.05			0.44888	1804.6
	0.449485	1784.34			0.449485	1806.02
	0.45009	1785.61			0.45009	1807.42
	0.450695	1786.83			0.450695	1808.78
	0.4513	1788			0.4513	1810.11
	0.451905	1789.13			0.451905	1811.42
	0.45251	1790.22			0.45251	1812.72
	0.453115	1791.26			0.453115	1814.01
	0.45372	1792.28			0.45372	1815.3
	0.454325	1793.29			0.454325	1816.58
	0.45493	1794.3			0.45493	1817.87
	0.455535	1795.34			0.455535	1819.14
	0.45614	1796.39			0.45614	1820.42
	0.456745	1797.46			0.456745	1821.69
	0.45735	1798.55			0.45735	1822.94
	0.457955	1799.64			0.457955	1824.19
	0.45856	1800.73			0.45856	1825.42
	0.459165	1801.82			0.459165	1826.64
	0.45977	1802.91			0.45977	1827.86
	0.460375	1804.01			0.460375	1829.09
	0.46098	1805.11			0.46098	1830.33
	0.461584	1806.2			0.461584	1831.58
	0.462189	1807.28			0.462189	1832.84
	0.462794	1808.35			0.462794	1834.11
	0.463399	1809.4			0.463399	1835.38
	0.464004	1810.45			0.464004	1836.64
	0.464609	1811.48			0.464609	1837.9
	0.465214	1812.5			0.465214	1839.16
	0.465819	1813.51			0.465819	1840.42
	0.466424	1814.51			0.466424	1841.67
	0.467029	1815.49			0.467029	1842.91
	0.467634	1816.45			0.467634	1844.14
	0.468239	1817.37			0.468239	1845.34
	0.468844	1818.28			0.468844	1846.51
	0.469449	1819.18			0.469449	1847.65
	0.470054	1820.08			0.470054	1848.76
	0.470659	1820.97			0.470659	1849.84
	0.471264	1821.85			0.471264	1850.89
	0.471869	1822.72			0.471869	1851.91
	0.472474	1823.58			0.472474	1852.92
	0.473079	1824.41			0.473079	1853.91
	0.473684	1825.23			0.473684	1854.9
	0.474289	1826.05			0.474289	1855.89
	0.474894	1826.86			0.474894	1856.88
	0.475499	1827.67			0.475499	1857.88
	0.476104	1828.49			0.476104	1858.88
	0.476708	1829.3			0.476708	1859.88
	0.477313	1830.13			0.477313	1860.87
	0.477918	1830.97			0.477918	1861.85
	0.478523	1831.82			0.478523	1862.81
	0.479128	1832.7			0.479128	1863.77
	0.479733	1833.58			0.479733	1864.74
	0.480338	1834.47			0.480338	1865.74
	0.480943	1835.36			0.480943	1866.74
	0.481548	1836.23			0.481548	1867.76
	0.482153	1837.1			0.482153	1868.8
	0.482758	1837.96			0.482758	1869.84
	0.483363	1838.83			0.483363	1870.88
	0.483968	1839.7			0.483968	1871.92
	0.484573	1840.59			0.484573	1872.95
	0.485178	1841.49			0.485178	1873.97
	0.485783	1842.4			0.485783	1874.98
	0.486388	1843.32			0.486388	1875.99
	0.486993	1844.26			0.486993	1877
	0.487598	1845.2			0.487598	1878
	0.488203	1846.12			0.488203	1878.99
	0.488808	1847.04			0.488808	1879.98
	0.489413	1847.95			0.489413	1880.96
	0.490018	1848.85			0.490018	1881.97
	0.490623	1849.74			0.490623	1882.99
	0.491228	1850.62			0.491228	1884.04
	0.491832	1851.49			0.491832	1885.11
	0.492437	1852.36			0.492437	1886.2
	0.493042	1853.22			0.493042	1887.31
	0.493647	1854.06			0.493647	1888.43
	0.494252	1854.89			0.494252	1889.59
	0.494857	1855.72			0.494857	1890.77
	0.495462	1856.55			0.495462	1891.98
	0.496067	1857.4			0.496067	1893.21
	0.496672	1858.27			0.496672	1894.44
	0.497277	1859.18			0.497277	1895.67
	0.497882	1860.11			0.497882	1896.88
	0.498487	1861.06			0.498487	1898.07
	0.499092	1862.04			0.499092	1899.22
	0.499697	1863.02			0.499697	1900.32
	0.500302	1864			0.500302	1901.38
	0.500907	1864.96			0.500907	1902.37
	0.501512	1865.89			0.501512	1903.32
	0.502117	1866.79			0.502117	1904.21
	0.502722	1867.66			0.502722	1905.05
	0.503327	1868.49			0.503327	1905.83
	0.503932	1869.28			0.503932	1906.55
	0.504537	1870.05			0.504537	1907.2
	0.505142	1870.8			0.505142	1907.79
	0.505747	1871.53			0.505747	1908.32
	0.506352	1872.23			0.506352	1908.78
	0.506956	1872.89			0.506956	1909.17
	0.507561	1873.51			0.507561	1909.49
	0.508166	1874.09			0.508166	1909.75
	0.508771	1874.64			0.508771	1909.94
	0.509376	1875.15			0.509376	1910.1
	0.509981	1875.59			0.509981	1910.21
	0.510586	1875.98			0.510586	1910.3
	0.511191	1876.31			0.511191	1910.36
	0.511796	1876.59			0.511796	1910.39
	0.512401	1876.82			0.512401	1910.41
	0.513006	1877			0.513006	1910.41
	0.513611	1877.13			0.513611	1910.4
	0.514216	1877.22			0.514216	1910.39
	0.514821	1877.25			0.514821	1910.37
	0.515426	1877.22			0.515426	1910.34
	0.516031	1877.14			0.516031	1910.3
	0.516636	1877			0.516636	1910.24
	0.517241	1876.81			0.517241	1910.18
	0.517846	1876.59			0.517846	1910.12
	0.518451	1876.33			0.518451	1910.06
	0.519056	1876.05			0.519056	1910.01
	0.519661	1875.74			0.519661	1909.97
	0.520266	1875.41			0.520266	1909.93
	0.520871	1875.04			0.520871	1909.9
	0.521476	1874.64			0.521476	1909.85
	0.52208	1874.2			0.52208	1909.8
	0.522685	1873.74			0.522685	1909.75
	0.52329	1873.26			0.52329	1909.69
	0.523895	1872.77			0.523895	1909.61
	0.5245	1872.25			0.5245	1909.53
	0.525105	1871.72			0.525105	1909.44
	0.52571	1871.18			0.52571	1909.34
	0.526315	1870.62			0.526315	1909.21
	0.52692	1870.05			0.52692	1909.06
	0.527525	1869.47			0.527525	1908.9
	0.52813	1868.87			0.52813	1908.72
	0.528735	1868.26			0.528735	1908.52
	0.52934	1867.65			0.52934	1908.32
	0.529945	1867.05			0.529945	1908.12
	0.53055	1866.48			0.53055	1907.91
	0.531155	1865.94			0.531155	1907.72
	0.53176	1865.44			0.53176	1907.54
	0.532365	1864.95			0.532365	1907.38
	0.53297	1864.5			0.53297	1907.24
	0.533575	1864.07			0.533575	1907.14
	0.53418	1863.65			0.53418	1907.05
	0.534785	1863.26			0.534785	1906.98
	0.53539	1862.89			0.53539	1906.93
	0.535995	1862.54			0.535995	1906.88
	0.5366	1862.23			0.5366	1906.83
	0.537204	1861.97			0.537204	1906.78
	0.537809	1861.76			0.537809	1906.72
	0.538414	1861.6			0.538414	1906.64
	0.539019	1861.49			0.539019	1906.53
	0.539624	1861.43			0.539624	1906.41
	0.540229	1861.42			0.540229	1906.28
	0.540834	1861.44			0.540834	1906.13
	0.541439	1861.49			0.541439	1905.97
	0.542044	1861.57			0.542044	1905.78
	0.542649	1861.68			0.542649	1905.56
	0.543254	1861.81			0.543254	1905.31
	0.543859	1861.98			0.543859	1905.01
	0.544464	1862.17			0.544464	1904.66
	0.545069	1862.37			0.545069	1904.25
	0.545674	1862.57			0.545674	1903.78
	0.546279	1862.75			0.546279	1903.27
	0.546884	1862.91			0.546884	1902.72
	0.547489	1863.03			0.547489	1902.16
	0.548094	1863.1			0.548094	1901.58
	0.548699	1863.12			0.548699	1901
	0.549304	1863.09			0.549304	1900.42
	0.549909	1862.98			0.549909	1899.85
	0.550514	1862.8			0.550514	1899.3
	0.551119	1862.57			0.551119	1898.76
	0.551724	1862.27			0.551724	1898.24
	0.552328	1861.92			0.552328	1897.72
	0.552933	1861.5			0.552933	1897.23
	0.553538	1861.04			0.553538	1896.75
	0.554143	1860.52			0.554143	1896.31
	0.554748	1859.94			0.554748	1895.92
	0.555353	1859.31			0.555353	1895.58
	0.555958	1858.61			0.555958	1895.29
	0.556563	1857.89			0.556563	1895.05
	0.557168	1857.14			0.557168	1894.87
	0.557773	1856.39			0.557773	1894.72
	0.558378	1855.65			0.558378	1894.62
	0.558983	1854.93			0.558983	1894.54
	0.559588	1854.24			0.559588	1894.48
	0.560193	1853.58			0.560193	1894.45
	0.560798	1852.94			0.560798	1894.43
	0.561403	1852.32			0.561403	1894.43
	0.562008	1851.71			0.562008	1894.43
	0.562613	1851.12			0.562613	1894.42
	0.563218	1850.54			0.563218	1894.4
	0.563823	1849.99			0.563823	1894.37
	0.564428	1849.44			0.564428	1894.35
	0.565033	1848.9			0.565033	1894.35
	0.565638	1848.35			0.565638	1894.37
	0.566243	1847.8			0.566243	1894.42
	0.566848	1847.25			0.566848	1894.51
	0.567452	1846.69			0.567452	1894.61
	0.568057	1846.13			0.568057	1894.74
	0.568662	1845.58			0.568662	1894.88
	0.569267	1845.02			0.569267	1895.06
	0.569872	1844.46			0.569872	1895.26
	0.570477	1843.89			0.570477	1895.51
	0.571082	1843.31			0.571082	1895.79
	0.571687	1842.72			0.571687	1896.09
	0.572292	1842.12			0.572292	1896.41
	0.572897	1841.51			0.572897	1896.78
	0.573502	1840.89			0.573502	1897.18
	0.574107	1840.25			0.574107	1897.62
	0.574712	1839.61			0.574712	1898.09
	0.575317	1838.96			0.575317	1898.59
	0.575922	1838.31			0.575922	1899.1
	0.576527	1837.67			0.576527	1899.62
	0.577132	1837.04			0.577132	1900.12
	0.577737	1836.44			0.577737	1900.62
	0.578342	1835.88			0.578342	1901.11
	0.578947	1835.36			0.578947	1901.6
	0.579552	1834.88			0.579552	1902.09
	0.580157	1834.44			0.580157	1902.58
	0.580762	1834.04			0.580762	1903.04
	0.581367	1833.66			0.581367	1903.48
	0.581972	1833.29			0.581972	1903.87
	0.582576	1832.93			0.582576	1904.2
	0.583181	1832.58			0.583181	1904.49
	0.583786	1832.22			0.583786	1904.72
	0.584391	1831.87			0.584391	1904.9
	0.584996	1831.52			0.584996	1905.03
	0.585601	1831.18			0.585601	1905.11
	0.586206	1830.84			0.586206	1905.15
	0.586811	1830.49			0.586811	1905.15
	0.587416	1830.13			0.587416	1905.11
	0.588021	1829.76			0.588021	1905.04
	0.588626	1829.39			0.588626	1904.93
	0.589231	1829.02			0.589231	1904.8
	0.589836	1828.67			0.589836	1904.65
	0.590441	1828.33			0.590441	1904.49
	0.591046	1827.99			0.591046	1904.31
	0.591651	1827.66			0.591651	1904.11
	0.592256	1827.32			0.592256	1903.89
	0.592861	1826.98			0.592861	1903.66
	0.593466	1826.62			0.593466	1903.4
	0.594071	1826.24			0.594071	1903.11
	0.594676	1825.84			0.594676	1902.78
	0.595281	1825.42			0.595281	1902.4
	0.595886	1824.99			0.595886	1901.97
	0.596491	1824.55			0.596491	1901.5
	0.597096	1824.12			0.597096	1900.99
	0.5977	1823.7			0.5977	1900.42
	0.598305	1823.3			0.598305	1899.82
	0.59891	1822.9			0.59891	1899.18
	0.599515	1822.51			0.599515	1898.52
	0.60012	1822.1			0.60012	1897.83
	0.600725	1821.69			0.600725	1897.1
	0.60133	1821.28			0.60133	1896.34
	0.601935	1820.87			0.601935	1895.55
	0.60254	1820.46			0.60254	1894.74
	0.603145	1820.03			0.603145	1893.9
	0.60375	1819.6			0.60375	1893.03
	0.604355	1819.18			0.604355	1892.12
	0.60496	1818.79			0.60496	1891.2
	0.605565	1818.42			0.605565	1890.24
	0.60617	1818.07			0.60617	1889.23
	0.606775	1817.73			0.606775	1888.19
	0.60738	1817.39			0.60738	1887.12
	0.607985	1817.02			0.607985	1886.02
	0.60859	1816.63			0.60859	1884.92
	0.609195	1816.19			0.609195	1883.82
	0.6098	1815.73			0.6098	1882.71
	0.610405	1815.23			0.610405	1881.61
	0.61101	1814.71			0.61101	1880.53
	0.611615	1814.16			0.611615	1879.49
	0.61222	1813.6			0.61222	1878.51
	0.612824	1813.02			0.612824	1877.57
	0.613429	1812.41			0.613429	1876.68
	0.614034	1811.78			0.614034	1875.85
	0.614639	1811.16			0.614639	1875.06
	0.615244	1810.56			0.615244	1874.29
	0.615849	1809.96			0.615849	1873.55
	0.616454	1809.39			0.616454	1872.8
	0.617059	1808.84			0.617059	1872.06
	0.617664	1808.3			0.617664	1871.33
	0.618269	1807.8			0.618269	1870.6
	0.618874	1807.33			0.618874	1869.89
	0.619479	1806.9			0.619479	1869.2
	0.620084	1806.49			0.620084	1868.53
	0.620689	1806.09			0.620689	1867.88
	0.621294	1805.71			0.621294	1867.23
	0.621899	1805.31			0.621899	1866.58
	0.622504	1804.91			0.622504	1865.91
	0.623109	1804.5			0.623109	1865.23
	0.623714	1804.07			0.623714	1864.54
	0.624319	1803.63			0.624319	1863.84
	0.624924	1803.17			0.624924	1863.13
	0.625529	1802.7			0.625529	1862.41
	0.626134	1802.21			0.626134	1861.67
	0.626739	1801.7			0.626739	1860.92
	0.627344	1801.15			0.627344	1860.15
	0.627948	1800.57			0.627948	1859.38
	0.628553	1799.94			0.628553	1858.59
	0.629158	1799.27			0.629158	1857.8
	0.629763	1798.55			0.629763	1856.99
	0.630368	1797.81			0.630368	1856.19
	0.630973	1797.04			0.630973	1855.41
	0.631578	1796.23			0.631578	1854.67
	0.632183	1795.4			0.632183	1853.95
	0.632788	1794.54			0.632788	1853.27
	0.633393	1793.65			0.633393	1852.63
[truncated: 7,249 more rows]
